# Supplementary material for: Palliative and end-of-life care research in Scotland 2006–2015: a systematic scoping review
Source: BMC Palliat Care. 2018 Jan 26;17:19. doi: 10.1186/s12904-017-0266-0 (PMC5787303; doi:10.1186/s12904-017-0266-0)
Supplement: Additional File 1: — Summary of findings from included publications (n = 308). This file presents the data extracted from each of the 308 publications identified in this review. (XLSX 163 kb) [file 12904_2017_266_MOESM1_ESM.xlsx]

## Sheet: Dataset
ID	Author(s)	Year	Journal/Source	Title	International co-authors (1,2,3)	Region for data collection	Aim	Population	Setting	Broad Study Description	Study type	Type of evidence	Methods of data collection	Findings	Funder	Research Theme 1	Research Theme 2	Research Theme 3	Primary audience	Cancer/Non-cancer
2	Adam R, Clausen MG, Hall S, Murchie P.	2015	British Journal of General Practice	Utilising out-of-hours primary care for assistance with cancer pain: a semi-structured interview study of patient and caregiver experiences	1	Scotland - Grampian	To explore the experiences, views, and opinions of patients and their caregivers who have used out-of-hours primary care for help with managing cancer pain	Mixed	Unspecified	Qualitative	Descriptive	Qualitative	Interviews/focus groups	Six key themes emerged: making sense of pain and predicting its likely course; beliefs about analgesics; priority daytime access; the importance of continuity of care and communication between all involved; barriers and facilitators to seeking help in the out-of-hours (OOH) period; and satisfaction/dissatisfaction with OOH care. Three prominent sub-themes were: patient knowledge; the influence of…	NHS	Out-of-hours	Coordination	Symptoms - physical	Clinicians	Cancer
3	Adam, R, Wassell P, Murchie P.	2014	British Journal of General Practice	Why do patients with cancer access out-of-hours primary care? A retrospective study	1	Scotland - Grampian	To explore the reasons for contact and the range and prevalence of presenting symptoms in patients with established cancer who presented to a primary care OOH department	Patients	GP Practices	Quantitative	Descriptive	Retrospective case note review	Retrospective case note review or documentary analysis	Anonymous case records were reviewed for 950 individuals. Eight hundred and fifty-two patients made contact because of a symptom. The remaining 97 were mostly administrative and data were missing for one patient. The most frequent symptoms were pain (n = 262/852, 30.8%); nausea/vomiting (n = 102/852, 12.0%); agitation (n = 53/852, 6.2%); breathlessness (n = 51/852, 6.0%); and fatigue (n = 48/852,…	NHS	Coordination	Out-of-hours	Symptoms - physical	Mixed	Cancer
5	Akram, G., Bennie M, McKellar S, Michels S, Hudson S, Trundle J	2012	Journal of Palliative Medicine	Effective delivery of pharmaceutical palliative care: challenges in the community pharmacy setting	1	Scotland - Greater Glasgow and Clyde	To understand the provision of palliative care services currently provided by Community Pharmacy Palliative Care Network Pharmacies and to outline an evidence-based action plan to support service improvement.	Health care professionals	Other; community pharmacy	Qualitative	Descriptive	Qualitative	Interviews/focus groups	Three key themes were identified: medication supply, communication, and education and training. The study findings have been used to develop an evidence-based action plan for the Macmillan Pharmacist Facilitators.	Charity - MacMillan	Services and settings			Mixed	Non-specific
6	Ali, AA, Adam R,Taylor D,Murchie P.	2013	BMJ Supportive & Palliative Care	Use of a structured palliative care summary in patients with established cancer is associated with reduced hospital admissions by out-of-hours general practitioners in Grampian	1	Scotland - Grampian	We hypothesised that the availability of a palliative care summary for individuals with established cancer would influence emergency hospital admission during the out-of-hours period	Patients	GP Practices	Quantitative	Descriptive	Retrospective case note review	Retrospective case note review or documentary analysis	401 patients with established cancer were identified who had presented to GMED in 2011. 35.7% had a palliative care summary available on ADASTRA. Of the 401 contacts, 100 patients were admitted to hospital. Not having a palliative care summary made admission significantly more likely; chi(2)=12.480, p=0.001. (OR 2.425, 95% CI 1.412 to 4.165).	Unfunded	Coordination	Out-of-hours		Clinicians	Cancer
9	Andrew, J. Johnston B, Papadopoulou C	2013	British Journal of Community Nursing	Community nurses' participation in palliative care research: the Dignity Care Pathway	1	Scotland - Grampian	To discuss the participation of community nurses in a collaborative research project to implement a palliative care intervention in practice.	Health professionals	Unspecified	Qualitative	Descriptive	Qualitative	Interviews/focus groups	The Dignity Care Pathway (DCP) has been developed using a collaborative research approach, with community nurses and stakeholders involved at all stages. Collaborative research has been suggested as a way to enhance knowledge transfer into practice. Use of the DCP may be one way for community nurses to demonstrate outcomes of care in palliative care.	Unspecified	Methodology/Assessment	Symptoms – psychological or psychosocial		Mixed	Non-specific
10	Andrew, J. and Taylor C.	2012	International Journal of Palliative Nursing	Follow-up evaluation of a course to develop effective communication and relationship skills for palliative care.	1	Scotland - Grampian & Tayside	To explore the factors that support or hinder the sustainable integration of skills and learning from the course ('It's good to listen: advanced communication skills in end of life care') into clinical practice.	Health professionals	Unspecified	Service Evaluation	Service Evaluation	Qualitative	Interviews/focus groups	Following analysis of the transcripts the emergent themes were grouped under four headings; impact on practice, facilitating factors, hindering factors, and organisational issues. The findings suggest that organisations should consider the value they place on supporting interpersonal skills in end-of-life care and how they can enhance the facilitating factors and mitigate hindering factors to ens…	Unspecified	Education and training			Clinicians	Non-specific
12	Arnold E, Finucane A, Oxenham D	2015	BMJ Supportive & Palliative Care	Preferred place of death for patients referred to a specialist palliative care service.	1	Scotland - Lothian	This study aims to: (1) examine preferences of patients referred to a specialist palliative care service; (2) determine whether preferences of those who have been admitted as hospice inpatients differ from those who have not; (3) identify reasons why preferred place of death (PPD) is sometimes not recorded; and (4) investigate whether nominating a PPD relates to actual place of death.	Patients	Hospice	Quantitative	Descriptive	Retrospective case note review	Retrospective case note review or documentary analysis	Seventy-seven percent of the patients expressed a preferred place of death (PPD), a further 21% of patients had documented reasons for PPD remaining unknown. Eighty percent of patients who had never been admitted to the hospice wanted to die at home. In contrast, 79% of those with at least one hospice inpatient admission wanted to die in the hospice. Patients who had an unknown PPD were three tim…	Unspecified	Communication	Co-ordination	Service and settings	Clinicians	Non-specific
13	Asgeirsdottir, G. , Sigurbjornsson E, Traustadottir R, Sigurdardottir V, Gunnarsdottir S, Kelly E.	2013	Supportive Care in Cancer	To Cherish Each Day as it Comes": A qualitative study of spirituality among persons receiving palliative care	3	International2	To explore spirituality from the perspective of persons receiving palliative care and examine their experience of spirituality and its influence on their lives and well-being	Patients	Unspecified	Qualitative	Descriptive	Qualitative	Interviews/focus groups	Thematic analysis found that the spiritual dimension was of significance for the participants who understood it as a vital element connected to seeking meaning, purpose and transcendence in life. Religious and non-religious aspects of spirituality were expressed including strong spiritual components of family relationships, the meaning of God/a higher being and spiritual practices which served as…	Mixed/Joint funder - Landspitali— University Hospital Research Fund and the Science Fund of The Icelandic Chaplaincy Association.	Symptoms - spiritual			Clinicians	Non-specific
17	Bensink ME, Armfield NR, Pinkerton R, Irving H, Hallahan AR, Theodoros DG, Russell T, Barnett AG, Scuffham PA, Wootton R	2009	Palliative Medicine	Using videotelephony to support paediatric oncology-related palliative care in the home: From abandoned RCT to acceptability study	3	International2	To investigate whether providing videotelephone-based support was acceptable to families receiving palliative care from a tertiary paediatric oncology service, a 12-month non-randomised acceptability trial was completed.	Mixed	Home	Quantitative	Feasibility/Pilot	Observational	Mixed	Seventeen palliative care families were offered access to a videotelephone support service in addition to the 24 hours ‘on-call’ service already offered. 92% participation rate. The use of videotelephones themselves was not a factor in poor RCT participation rates. Providing videotelephone support to paediatric oncology-related palliative care families, as part of the routine service provided, wa…	Charity - Royal Children’s Hospital Foundation, Australia	eHealth	Children		Mixed	Cancer
19	Besley C, Kariuki H, Fallon M	2014	Palliative Medicine	A pilot study investigating the effect of a patient-held pain assessment tool in palliative care outpatients attending a rural Kenyan Hospital.	2	International2	The objective of this study was to investigate whether the use of a patient-held pain assessment tool can make a difference in patient's pain control	Patients	Hospital	Quantitative	Intervention	Observational	Questionnaire, surveys, standard assessment tools.	The results demonstrated that the use of a patient-held pain assessment tool led to an increase in the number of patients reaching satisfactory pain relief, from 30% in the pre-intervention group, to 69% in the intervention group	Unfunded	Symptoms - physical	Methodology/Assessment		Clinicians, nurses or AHPs	Non-specific
22	Blazeby JM, Fayers P, Conroy T, Sezer O, Ramage J, Rees M	2009	British Journal of Surgery	Validation of the European Organization for Research and Treatment of Cancer QLQ-LMC21 questionnaire for assessment of patient-reported outcomes during treatment of colorectal liver metastases	3	Not specified	The aim of this study was to test the clinical and psychometric reliability and validity of the QLQ-LMC21 in patients with hepatic metastases from colorectal cancer undergoing either hepatic resection or palliative treatment.	Patients	Unspecified	Quantitative	Methodological	Observational	Questionnaire, surveys, standard assessment tools.	Questionnaire compliance was high; less than 1 per cent of data were missing from individual items. Modifications to the hypothesized scale structure produced four scales and nine single items with good reliability, clinical, criterion and construct validity. The QLQ-LMC21 distinguished between patients selected for surgery or palliative treatment in nine of these 13. Significant changes in Patie…	Mixed/Joint funders - Pelican Cancer Foundation, Medical Research Council Clinician Scientist Award, Deutsche Krebshilfe (Bonn, Germany)	Methodology/Assessment			Clinicians, nurses or AHPs	Cancer
23	Blum D, Stene G B, Solheim T S, Fayers P, Hjermstad M J, Baracos V E, Fearon K, Strasser F, Kaasa,S	2014	Annals of Oncology	Validation of the Consensus-Definition for Cancer Cachexia and evaluation of a classification model--a study based on data from an international multicentre project (EPCRC-CSA)	3	Unspecified	To validate diagnostic criteria (two groups: model 1) and examine a four-group (model 2) classification system regarding these domains as well as survival.	Patients	Hospital	Quantitative	Methodological	Observational	Mixed: Questionnaires, Retrospective case note review	Eight hundred and sixty-one patients were included. Model 1 consisted of 399 cachectic and 462 non-cachectic patients. Cachectic patients had significantly higher levels of inflammation, lower nutritional intake and performance status and shorter survival. In model 2, differences were not consistent; appetite loss did not differ between group III and IV, and performance status not between group 0…	European Commission	Methodology/Assessment			Clinicians, nurses or AHPs	Cancer
24	Boa S, Duncan EAS, Haraldsdottir E, Wyke S	2014	Progress in Palliative Care	Goal setting in palliative care: A structured review	1	NA	To identify and synthesize published literature regarding goal setting in palliative care.	Not applicable	Not applicable	Review	Descriptive	Non-systematic or narrative review	Review	Findings: Sixteen papers met the inclusion criteria. Three themes were identified: 1. Definitions, process, and functions of goal setting; 2. The challenges of delivering goal setting; 3. Theories underpinning goal setting.	Mixed/Joint funders; Strathcarron Hospice, University of Stirling	Coordination	Communication		Clinicians, nurses or AHPs	Non-specific
26	Bowden J, Dempsey K, Boyd K, Fallon M, Murray SA	2013	Journal of the Royal College of Physicians Edinburgh	Are newly qualified doctors prepared to provide supportive and end-of-life care? A survey of Foundation Year 1 doctors and consultants	1	Scotland - Lothian	To establish whether Foundation Year 1 (FY1) doctors in Edinburgh are sufficiently prepared to deliver generalist palliative care, with a view to informing developments in undergraduate and postgraduate medical education	Healthcare professionals	Unspecified	Mixed	Descriptive	Observational	Questionnaires; interviews or focus groups	A total of 60 FY1 doctors and 31 consultants replied. The majority of FY1 doctors did not feel well-prepared to deliver basic palliative care, especially when managing distress and social issues. Consultants agreed that FY1 doctors were underprepared. Junior doctors reported high levels of distress themselves, with few seeking support from senior colleagues. Both sets of respondents made suggesti…	Unfunded	Education and training			Mixed	Non-specific
27	Boyd K, Mason B, Kendall M, Barclay S, Chinn D, Thomas K, Sheikh A, Murray SA	2010	British Journal of General Practice	Advance care planning for cancer patients in primary care: a feasibility study.	2	Scotland - Lothian	To assess the feasibility of implementing advance care planning in UK primary care	Healthcare professionals	GP Practices	Qualitative	Intervention	Qualitative	Interviews/focus groups	End-of-life care planning for patients typically starts as an urgent response to clear evidence of a short prognosis, and aims to achieve a 'good death'. Findings suggest that there were multiple barriers to earlier planning: prognostic uncertainty; limited collaboration with secondary care; a desire to maintain hope; and resistance to any kind of 'tick-box' approach. Following the workshop, part…	Charity - Cancer Research UK	Services and settings	Coordination		Mixed	Cancer
29	Boyd K, Worth A, Kendall M, Pratt R, Hockley J, Denvir M, Murray SM	2009	Palliative Medicine	Making sure services deliver for people with advanced heart failure: a longitudinal qualitative study of patients, family carers, and health professionals.	1	Scotland - Lothian	To evaluate the key components of services for people with advanced heart failure from multiple perspectives and recommend how care might be delivered in line with UK policies on long-term conditions, palliative and end-of-life care	Mixed	Mixed	Qualitative	Descriptive	Qualitative	Interviews/focus groups	Participants confirmed the value of a key health professional coordinating care, holistic assessment and regular monitoring. A lack of time and resources due to competing priorities in primary care, failure to respond to the fluctuations of a heart failure illness trajectory, concerns about the balance between direct care from specialist nurses or a more advisory role and difficulty in judging wh…	Mixed/Joint funders - Department of Health/British Heart Foundation Heart Failure Research Initiative	Services and settings			Mixed	Non cancer
30	Brewster DH, Clark DI, Stockton DL, Munro AJ, Steele RJC.	2011	British Journal of Cancer	Characteristics of patients dying within 30 days of diagnosis of breast or colorectal cancer in Scotland, 2003-2007	1	Scotland-National	To explore the characteristics of patients dying within 30 days of being diagnosed with breast or colorectal cancer in Scotland during 2003-2007	Patients	Not applicable	Quantitative	Descriptive	Epidemiological/data base analysis	Database analysis	Patients dying within 30 days were more likely to be elderly and to have experienced emergency admission to non-surgical specialities. Their tumours were less likely to have been verified microscopically, but they appeared more likely to be of high grade and advanced in stage. A substantial number of patients died from causes other than their cancer. These results suggest that early mortality aft…	Unspecified	Public health			Mixed	Cancer
32	Brown, H, Johnston B, Olstund U	2011	British Journal of Community Nursing	Identifying care actions to conserve dignity in end-of-life care	3	Scotland - Highland	To suggest care actions that conserve dignity at the end of life based on evidence from local experience and community nursing practice.	Healthcare professionals	Unspecified	Qualitative	Descriptive	Qualitative	Interviews/focus groups	Suggestions on care actions were given in relation to all themes. As part of a multi-phase project developing and testing a dignity care pathway, this study might help community nurses to conserve dying patients' dignity.	Unspecified	Symptoms - psychological or psychosocial	Experiences and/or needs		Mixed	Non-specific
33	Brown W	2008	European Journal of Cancer Care	Opioid use in dying patients in hospice and hospital, with and without specialist palliative care team involvement	1	Scotland - Grampian & Tayside	To examine opioid prescribing and administration in the 24 h preceding the patients’ death since this would be the most likely time that they were receiving the highest doses of opioids if the claims of the media were true.	Patients	Mixed	Quantitative	Descriptive	Retrospective case note review	Retrospective case note review or documentary analysis	The only statistically significant difference in the mean dose of opioids was that the cancer patients were prescribed and received higher doses of opioids than non-cancer patients. There was no statistically significant difference in the mean dose of opioids prescribed to and given to the different groups of cancer patients dying in different settings. The cancer patients dying in hospital who w…	Unspecified	Last days of life	Symptoms - physical		Clinicians	Non-specific
34	Browne S, Macdonald S, May CR, Macleod U, Mair FS	2014	PLoS ONE	Patient, carer and professional perspectives on barriers and facilitators to quality care in advanced heart failure	2	Scotland - Greater Glasgow and Clyde	To examine patient, carer, and professional perspectives on current management of advanced heart failure and barriers and facilitators to improved care.	Mixed	Mixed	Qualitative	Descriptive	Qualitative	Interviews/focus groups	Uncertainty is ubiquitous in accounts from advanced heart failure (HF) patients and their caregivers. This uncertainty relates to understanding of the implications of their diagnosis, appropriate treatments, and when and how to seek effective help. Health professionals agree this is a major problem but feel they lack knowledge, opportunities, or adequate support to improve the situation. Fragment…	Charity - Marie Curie and British Heart Foundation	Experiences and/or needs	Communication	Co-ordination	Mixed	Non cancer
36	Buckingham S, Kendall M, Ferguson S, MacNee W, Sheikh A, White P, Worth A, Boyd K, Murray S, Pinnock H	2015	NPJ Primary Care Respiratory Medicine	HELPing older people with very severe chronic obstructive pulmonary disease (HELP-COPD): mixed-method feasibility pilot randomised controlled trial of a novel intervention.	2	Scotland - Lothian	To pilot a novel nurse-led intervention, HELPing older people with very severe chronic obstructive pulmonary disease (HELP-COPD), undertaken 4 weeks after discharge from hospital, which sought to identify and address the holistic care needs of people with severe COPD.	Mixed	Mixed	Mixed	Feasibility/Pilot	Mixed	Mixed: RCT and interviews	32 patients were randomised (24 to HELP-COPD); 19 completed the study (death=3, ill-health=4, declined=6). The HELP-COPD record noted a mean of 1.6 actions/assessment, mostly provision of information or self-help actions: only five referrals were made. Most patients were positive about HELP-COPD, discussing their concerns and coping strategies in all domains, but the questionnaires were burdensom…	Charity - Dunhill Trust	Services and settings	Experiences and/or needs	Communication	Clinicians	Non cancer
37	Bush,S, Leonard,M, Agar,M, Spiller,J, Hosie,A, Wright,D, Meagher,D, Currow,D, Bruera,E, Lawlor,P	2014	Journal of Pain & Symptom Management	End-of-life delirium: issues regarding recognition, optimal management, and the role of sedation in the dying phase	3	NA	To review delirium in the terminal phase context, specifically in relation to recognition issues; the decision-making processes and management strategies regarding its reversibility; the potential refractoriness of delirium to symptomatic treatment; and the role of sedation in refractory delirium	Not applicable	Not applicable	Review	Descriptive	Non-systematic or narrative review	Review	The overall management strategy for delirium at the end of life is directed by the patient's prognosis in association with the patient's goals of care. As symptoms of delirium are often refractory in the terminal phase, especially in the case of agitated delirium, the judicious use of palliative sedation is frequently required. However, there remains a lack of high-level evidence for the manageme…	Unfunded	Symptoms - physical	Symptoms - psychological or psychosocial		Clinicians, nurses or AHPs	Non-specific
38	Byron S, Hoskins R	2013	British Journal of Community Nursing	Implementing the 'verification of expected death' policy in clinical practice	1	Scotland - Greater Glasgow and Clyde	This study aims to understand community nurses’ experiences of implementing the verification of expected death (VOED) policy	Health care professionals	GP Practices	Qualitative	Descriptive	Qualitative	Interviews/focus groups	Interviewees reported that implementing verification of expected death (VOED) documentation was not difficult if the community nurse knew the patient and family well. This made end-of-life discussions easier because of the therapeutic relationship that was already established. Although nurses were sometimes anxious about discussing death, their professional responsibility to the patient and relat…	Unspecified	Communication	Co-ordination		Clinicians, nurses or AHPs	Non-specific
39	Byron S, Moriarty D, O'Hara	2007	International Journal of Palliative Nursing	Macmillan nurse facilitators: establishing a palliative resource nurse network in primary care	1	Scotland - Greater Glasgow and Clyde	To describe how a link nurse system for palliative care was established in primary care and report on an evaluation of the system undertaken as part of a larger evaluation of newly established Macmillan nurse facilitator posts	Health care professionals	Mixed	Service Evaluation	Descriptive	Mixed	Mixed	The Macmillan nurse facilitators have established, supported and maintained a robust palliative resource nurse (PRN) group within primary care. The majority of practising clinical district nursing staff have used this important resource for a variety of reasons over the past four years. The model developed provides an opportunity for professional development for the PRNs. This initiative has been…	Charity - MacMillan	Services and settings	Education and training		Clinicians	Cancer
40	Caddell, C	2006	Internet Journal of Law, Healthcare & Ethics	Specialised care staff attitude to hospice policy, spirituality, and occupational quality of life	1	Scotland - Greater Glasgow and Clyde	To investigate whether staff with 'High', 'spirituality measurement scores' (SMS) were more favourable towards the introduction or maintenance of spirituality issues within hospice policy programmes than staff with 'Low' SMS. The study also investigated staff depression concerning occupational duties and overall quality of life (QOL) levels.	Health care professionals	Hospice	Quantitative	Descriptive	Observational	Questionnaire, surveys, standard assessment tools.	Two-way Between-Groups ANOVA tests indicated non-significant results intimating that staff with Low SMS were as favourable as staff with High SMS towards the introduction of spirituality policies within hospice regime. Findings also suggested however, that although QOL scores were evenly matched between both hospices, Hospice B staff with 'High' SMS experienced higher emotional upset regarding oc…	Unspecified	Symptoms - spiritual			Mixed	Non-specific
41	Calanzani N, Moens K, Cohen J, Higginson IJ, Harding R, Deliens L, et al.	2014	BMC Palliative Care	Choosing care homes as the least preferred place to die: a cross-national survey of public preferences in seven European countries.	3	Mixed	As part of a larger study examining preferences and priorities for end of life care, we investigated the extent to which care homes are chosen as the least preferred place of death, and the factors associated with this negative preference.	General public	Home	Quantitative	Descriptive	Observational	Questionnaire, surveys, standard assessment tools.	Care homes were the most frequently mentioned least preferred place of death in the Netherlands (41.5%), Italy and Spain (both 36.7%) and the second most frequent in England (28.0%), Portugal (25.8%), Germany (23.7%) and Flanders (18.9%). Only two factors had a similar and significant effect on the least preferred place of death in more than one country. In Germany and the Netherlands those doing…	European Commission	Coordination	Last days of life	Public health	Mixed	Non cancer
43	Cameron, D. and Johnston B	2015	International Journal of Palliative Nursing	Development of a questionnaire to measure the key attributes of the community palliative care specialist nurse role	2	Scotland -Tayside	To develop a questionnaire which aims to measure the quality of care provided by palliative care specialist nurses from the patients' perspective and to undertake initial validation	Not applicable	Not applicable	Mixed	Intervention	Consensus meeting/Delphi/Expert; on-systematic review	Review; Expert panel	The Quality Measure for Palliative Nursing, a questionnaire, was developed. The themes identified in the questionnaire--personal characteristics, communication skills, knowledge, relationship with patient and providing comfort--aim to facilitate measurement of the quality of care provided by palliative care specialist nurses. Designed for use by palliative patients the Quality Measure for Palliat…	Unspecified	Methodology/Assessment			Mixed	Non-specific
44	Campbell A, Carrick L and Elliot R.	2014	American Journal of Hospice and Palliative Care	A hierarchy of personal agency for people with life-limiting illness.	1	Scotland - Lanarkshire	To investigate how people facing death experience their own personal capacity for agency.	Patients	Hospice	Qualitative	Descriptive	Qualitative	Other; therapy sessions	A graded set of 8 levels of personal agency emerged from analyses of the texts of their sessions, ranging from a passive, objectified nonagentic mode to an active, autonomous fully agentic mode, with multiple subcategories representing further gradations within levels. Our results are consistent with guidelines for supportive and palliative care for people with advanced cancer, which specify that…	Unfunded	Experiences and/or needs	Symptoms psychological or psychosocial		Clinicians	Non-specific
46	Carduff E, Finucane A, Kendall M, Jarvis A, Harrison N, Greenacre J, & Murray SA	2014	BMC Family Practice	Understanding the barriers to identifying carers of people with advanced illness in primary care: triangulating three data sources.	1	Scotland - Lothian	To explore the barriers to, and consider strategies for, identifying carers in primary care.	Carers	Mixed	Mixed	Descriptive	Mixed	Mixed; Focus groups and review	Three categories of barrier emerged. 1) Taking on the care of another person is often a gradual process, carers did not immediately identify with being a ‘carer’ – preferring to think of themselves in relational terms to the patient e.g. spouse, sibling, son or daughter. Often it was health and social care professionals who encouraged carers to consider themselves as an unpaid carer. 2) As the ca…	Charity; Marie Curie and Dimbleby Cancer Care	Carers	Identification		Mixed	Non-specific
48	Carduff E, Murray SA & Kendall M.	2015	BMC Research Notes	Methodological developments in qualitative longitudinal research: the advantages and challenges of regular telephone contact with participants in a qualitative longitudinal interview study.	1	Scotland - Lothian	To describe the advantages and challenges of maintaining regular telephone contact between interviews with participants with metastatic colorectal cancer in a qualitative longitudinal study.	Patients	Home	Qualitative	Descriptive	Qualitative	Interviews/focus groups	Intensive telephone contact may be justified if retention is an issue, when the phenomena being studied is unpredictable and when participants feel disempowered or lack control.	Research council; ESRC	Methodology/Assessment	Experiences and/or needs			Non-specific
49	Carolan C, Forbat L	2015	Palliative Medicine	Conceptualising psychological distress in families in palliative care: Findings from a systematic review	1	NA	To ascertain how psychological distress is conceptualised in families receiving palliative care	Mixed	Not applicable	Review	Descriptive	Meta-analysis or systematic review	Review	A total of 32 papers were included in the review. Two findings emerged from data synthesis. First, distress is conceptualised as a multi-dimensional construct but little consensus exists as to how to capture and measure distress. Second, distress in the families within these studies can be conceptualised using a tiered approach, moving from individual non-interactive depictions of distress throug…	Unfunded	Experiences and/or needs	Carers	Symptoms psychological or psychosocial	Clinicians	Non-specific
50	Carrasco,J, Lynch,TJ, Garralda E, Woitha,K, Elsner,F, Filbet, M, Ellershaw,JE Clark,D, Centeno C	2015	Journal of Pain & Symptom Management	Palliative Care Medical Education in European Universities: A Descriptive Study and Numerical Scoring System Proposal for Assessing Educational Development	3	International1	The objectives are to describe the situation of undergraduate palliative medicine education in Europe and to propose a scoring system to evaluate its status	Mixed	Mixed	Quantitative	Descriptive	Observational	Questionnaire, surveys, standard assessment tools.	Forty-three countries (81%) provided the requested information. In 13 countries (30%), a PM (Palliative Medicine) course is taught in all medical schools, being compulsory in six of them (14%). In 15 countries (35%), PM is taught in at least one university. In 14 countries (33%), PM is not taught within medical curricula. A full professor of PM was identified in 40% of countries. Three indicators…	Mixed/Joint funders; Maruzza Lefebvre D’Ovidio Foundation (Rome, Italy) and the ATLANTES program, Institute for Culture and Society, University of Navarra, Spain	Education and training	Other: International		Educators	Non-specific
53	Cavers D, Hacking B, Erridge SC, Paul Morris PG, Kendall M and Murray SA	2013	Psycho‐Oncology	Adjustment and support needs of glioma patients and their relatives: serial interviews	1	Scotland - Lothian	To understand factors influencing the process of adjustment to a diagnosis of glioma	Mixed	Mixed	Qualitative	Descriptive	Qualitative	Interviews/focus groups	High levels of distress were reported, particularly preceding and following diagnosis. Many participants described lack of specific information in the early part of their illness and a lack of clarity about what was wrong and what was going to happen next. They often desired more procedural information, as well as information about their condition and treatments available, although there was vari…	Other; benefactor	Experiences and/or needs	Symptoms psychological or psychosocial	Communication	Clinicians	Cancer
56	Chater S, Davison SN, Germain MJ, Cohen LM	2006	Clinical Nephrology	Withdrawal from dialysis: a palliative care perspective.	3	International2	To examine how patients with ESRD die after withdrawal from dialysis and to evaluate the ongoing involvement of palliative care on symptom management	Patients	Hospital	Quantitative	Descriptive	Retrospective case note review	Retrospective case note review or documentary analysis	Data included etiology of end-stage renal disease, comorbid illnesses, mode of dialysis and duration, survival time after withdrawal, reason for withdrawal, mental competency, symptom management, and the nature of death. Mean survival time was 10 days. The most frequent symptoms following withdrawal were confusion, agitation, pain and dyspnea. 1/3 of the sample were cognitively impaired at the ti…	Unspecified	Last days of life	Symptoms physical	Symptoms psychological or psychosocial	Clinicians	Non cancer
57	Chaw CL, Niblock PG, Chaw CS, Adamson DJ.	2014	ecancermedicalscience	The role of palliative radiotherapy for haemostasis in unresectable gastric cancer: A single-institution experience.	2	Scotland; Grampian	To evaluate the outcomes of patients with gastric cancer bleeding who had been treated with palliative radiotherapy with haemostatic intent.	Patients	Hospital	Quantitative	Descriptive	Retrospective case note review	Retrospective case note review or documentary analysis	Thirty-nine (75%) patients received single 8 Gy fraction, and 13 (25%) patients received 20 Gy in five daily fractions. The need for transfusion was evaluable in 44 patients, and the response rate was 50%, with less requirement for blood transfusions within four weeks of radiotherapy. There was also an increase in mean haemoglobin level (0.66 ± 1.12 g/dl, p < 0.01) after radiotherapy in 35 evalua…	Unspecified	Symptoms - physical			Clinicians	Cancer
61	Clark D, Armstrong M, Allan A, Graham F, Carnon A, Isles C.	2014	Palliative Medicine	Imminence of death among hospital inpatients: Prevalent cohort study.	1	Scotland - National	To establish the likelihood of death within 12 months of a cohort of hospital inpatients on a given census date	Patients	Hospital	Quantitative	Descriptive	Epidemiological	Database analysis	In all, 3098 (28.8%) patients died during follow-up: 2.9% by 7 days, 8.9% by 30 days, 16.0% by 3 months, 21.2% by 6 months, 25.5% by 9 months and 28.8% by 12 months. Deaths during the index admission accounted for 32.3% of all deaths during the follow-up year. Mortality rose steeply with age and was three times higher at 1 year for patients aged 85 years and over compared to those who were under …	Unfunded	Services and settings	Identification	Public health	Mixed	Non-specific
62	Clark D, Clark J, Greenwood A.	2010	Palliative Medicine	The place of supportive, palliative and end-of-life care research in the United Kingdom Research Assessment Exercise, 2001 and 2008	2	UK	To produce a comparative analysis of the RAE results for 2001 and 2008 in relation to outputs on supportive, palliative and end-of-life care.	Other: universities	Other: universities	Quantitative	Descriptive	Observational	Database analysis	Sixty-seven Higher Education Institutions in 2001 and 66 in 2008 contributed work to the Research Assessment Exercise relevant to supportive, palliative and end-of-life care. This comprised 16 subject areas in 2001 and 25 in 2008, and was generated by 178 authors in 2001 and 176 authors in 2008. Seven 'high-intensity groups' of concentrated research activity were identified in 2001, and eight suc…	Other; Cancer Experiences Collaborative (CECo)	Education and training	Other; Academia		Educators	Non-specific
65	Clarke A, Sanders C, Seymour J, Gott M, Welton M.	2009	International Journal on Disability and Human Development	Evaluating a peer education program for advance end-of-life care planning for older adults: The peer educators' perspective.	2	UK2	This paper evaluates how far researchers succeeded in working in a participatory and responsive manner with peer educators to develop and pilot an education program for advance end-of-life care planning.	Mixed	Mixed	Qualitative	Descriptive	Mixed	Mixed	Evaluative data revealed that the peer educators felt that they had participated as equal members of the team, that the training program responded to their needs, and that they had learnt from the project. All have continued to work on further research projects to develop, test, and extend the material more widely in the United Kingdom and have used the guides within their own community groups. E…	Charity; Health Foundation	Coordination	Education and training		Educators	Non cancer
66	Clarke A, Seymour J.	2010	Journal of Pain & Symptom Management	At the foot of a very long ladder": discussing the end of life with older people and informal caregivers	2	UK1	To increase understanding of the concerns many older people have around end-of-life issues and provide advice and information to address these	Mixed	Mixed	Qualitative	Descriptive	Qualitative	Interviews/focus groups	After framework analysis, three themes arose: communicating about endof- life issues, factors that influence individuals’ concerns about death and dying, and advance care planning. The heterogeneity of stories told not only illustrates how people’s responses and needs at the end of life vary greatly but also reveals shared reactions, experiences, and some confusion. The stories also demonstrate p…	Charity; Help the Aged	Experiences and/or needs	Co-ordination		Mixed	Non cancer
67	Cochrane E, Colville E, Conway R.	2008	International Journal of Palliative Nursing	Addressing the needs of patients with advanced non-malignant disease in a hospice day care setting	1	Scotland: Tayside	To examine the feasibility and success of a new service, providing hospice day care to patients with non malignant conditions in Dundee, Scotland, UK	Patients	Hospice	Service Evaluation	Service Evaluation	Mixed	Observational case note review	Twenty-eight patients out of a possible 52 who fitted referral criteria attended day care during the year, 16 were discharged and four patients died. Attendance appeared generally acceptable to patients.	Unspecified	Services and settings			Mixed	Non cancer
69	Collin M.	2012	International Journal of Palliative Nursing	The search for a higher power among terminally ill people with no previous religion or belief.	1	Scotland - Forth Valley	To develop a better understanding of the thoughts and feelings of terminally ill patients with no previous religion or belief.	Patients	Hospice	Qualitative	Descriptive	Qualitative	Interviews/focus groups	In this small qualitative study involving six patients, fear, hope, and a natural connection are posited as possible prompts. The results highlight the complexity of ambivalent feelings toward a transcendent being that can be the focus of anger and blame while simultaneously offering a source, of comfort and hope for an afterlife. Moreover, the study revealed something of the extent to which heal…	Unspecified	Symptoms - spiritual	Experiences and/or needs		Clinicians	Non-specific
70	Colville E, Kennedy, C	2012	British Journal of Community Nursing	ACP conversations in clinical practice: impact of an education initiative	1	Scotland -Tayside	To explore participants views of faciliating advance care planning (ACP) conversations in their clinical practice following an ACP study day.	Healthcare professionals	Mixed	Qualitative	Intervention	Qualitative	Interviews/focus groups	Six nurses from both community (n=3) and acute care settings (n=3 ) were interviewed on a one-to-one basis 10-12 months after attendance at an ACP study day. Data were transcribed verbatim and analysed using a comparative approach to thematic analysis. The training was found to have increased participants' awareness of ACP, validated their knowledge and skills, and in turn had a positive impact o…	Unspecified	Education and training	Coordination	Other; Health professionals' experiences	Clinicians	Non-specific
71	Colville S, Swingler RJ, Grant IS, Williams FLR.	2007	Journal of Neurology	A population based study of respiratory function in motor neuron disease patients living in Tayside and North East Fife, Scotland.	1	Scotland - Tayside	To evaluate the prevalence of respiratory insufficiency within the motor neuron disease population of Tayside and North East Fife, Scotland.	Patients	Mixed	Quantitative	Descriptive	Observational	Questionnaire, surveys, standard assessment tools.	Twentysix patients were identified, their diagnosis confirmed according to agreed criteria and subjected to the Revised Amyotrophic Lateral Sclerosis Functional Rating Scale, the Epworth Sleepiness questionnaire; spirometry, sniff nasal inspiratory pressure and nocturnal pulse oximetry measurements. Twenty-two (84.6%) patients reported one or more symptoms of respiratory insufficiency, 19 patient…	Joint funders; Scottish Motor Neurone Disease Association and the Department of Neurology, Ninewells Hospital and Medical School Dundee	Symptoms - physical	Identification		Clinicians	Non cancer
74	Connolly J, Milligan S, Stevens E, Jackson S, Rooney K.	2015	Nursing Standard	Advance care planning in a community setting	1	Scotland - Ayrshire and Arran	To evaluate the effects of implementing an advance care planning process within pilot sites in North Ayrshire in 2010, focusing on people with palliative care needs.	Healthcare professionals	Mixed	Service Evaluation	Service Evaluation	Mixed	Mixed: interviews, questionnaires, document audit	Thirty-nine questionnaires were returned, a response rate of 16%. Twenty four out of 25 (96%) participants rated the training as having improved their understanding of the advance care planning process. The general consensus in interviews was that advance care planning is a worthwhile process. Participants reported patients achieving their preferred place of end of life care and greater consultat…	Unspecified	Coordination			Mixed	Non-specific
75	Connor S, Barron E, Redhead DN, Ireland H, Madhavan KK, Parks RW & Garden OJ	2007	European Journal of Surgical Oncology	Palliation for suspected unresectable hilar cholangiocarcinoma	1	Scotland Lothian	To evaluate the outcome of different techniques of palliation for patients with hilar cholangiocarcinoma.	Patients	Hospital	Quantitative	Descriptive	Observational	Retrospective case note review or documentary analysis	Current options for palliation of hilar cholangiocarcinoma provide good short term success but are all associated with significant early and late morbidity. Due to its low success and association with an increased re-admission rate, Endoscopic retrograde cholangio-pancreatography (ercp) for definitive palliation should not be used in the first line staging and management of these patients.	Unspecified	Symptoms - physical	Quality of life		Clinicians	Cancer
76	Cook A, Grady A, Milton L.	2012	International Journal of Palliative Nursing	Experiences implementing a 6-month pilot of a 7-day community CNS service in an urban hospice in Scotland	1	Scotland Greater Glasgow and Clyde	The aim was to examine the need for an enhanced 7-day community CNS (Clinical Nurse Specialist) service.	Mixed (Patients and carers)	Hospice	Service evaluation	Service evaluation	Observational	Mixed	There were 132 out-of-hours telephone contacts in the 6-month period, generating 35 home visits. Almost two thirds of these calls were proactive, 'planned' contacts. Most unplanned calls (68%) were from a carer for advice about symptom management and support as the patient's condition changed. In conclusion, the pilot demonstrated the need for a CNS service 7 days a week, and the service is now e…	Unspecified	Services and settings	Out-of-hours	Communication	Clinicians	Non-specific
77	Cooper L, Gray H, Adam J, Brown D, McLaughlin P, Watson J	2008	International Journal of Palliative Nursing	Open all hours: a qualitative exploration of open visiting in a hospice	1	Scotland Lothian	To evaluate the impact that open visiting has on patients and the multidisciplinary team in a hospice.	Patients	Hospice	Qualitative	Descriptive	Observational	Interviews/focus groups	Patients acknowledged the benefits of contact with family and friends, such as maintaining links with the outside world and improvement in mood. However, they also reported that visitors could be intrusive and, depending on the nature of the relationship, were not always sensitive to cues that the patient was tiring or in pain. Patients indicated a need for more control of visiting arrangements, …	Unspecified	Services and settings	Out-of-hours	Experiences and/or needs	Clinicians	Non-specific
78	Cowey E, Smith LN, Stott DJ McAlpine CH, Mead GE, Barber M, and Walters M	2015	Palliative Medicine	Impact of a clinical pathway on end-of-life care following stroke: A mixed methods study	1	Scotland National	(1)To identify family and health-care worker perceptions of an end-of-life care pathway for patients who die after acute stroke. (2) To determine whether patients with fatal stroke judged to require an end-of-life care pathway differ from patients with fatal stroke who die without introduction of such a pathway.	Mixed	Hospital	Mixed	Descriptive	Mixed	Mixed	Deciding pathway use was a consultative process, occurring within normal working hours. Families were commonly involved and could veto or trigger aspects of end-of-life care. Families sometimes felt responsible for decisions such as pathway use, resuscitation or hydration. Families were often led to expect their relative’s death early in the post-stroke period. Prolonged dying processes, particul…	Chest Heart & Stroke Scotland	Last days of life	Communication	Carers	Clinicians	Non cancer
81	Cruickshank S, Adamson E, Logan J, Brackenridge K	2010	International Journal of Palliative Nursing	Using syringe drivers in palliative care within a rural, community setting: capturing the whole experience	1	Scotland: National	To understand how the introduction of a syringe driver, which is considered routine practice in many palliative care settings, impacted on patients, carers and community nurses within a rural, community setting.	Mixed	Home	Qualitative	Descriptive	Qualitative	Interviews/focus groups	Despite the wide use of syringe drivers within palliative care, this study found their use among community nurses, particularly in rural areas can be variable with frequent time lapses between a nurse’s exposure, impacting on both their technical abilities and knowledge. In-depth interviews with patients revealed few barriers to their use, but carers clearly identified areas where their expectati…	Unspecified	Experiences and/or needs	Last days of life	Training and education	Clinicians	Non-specific
83	Crumley AB, Stuart RC, McKernan M, McDonald AC and McMillan DC	2008	Journal of Gastroenterology and Hepatology	Comparison of an inflammation-based prognostic score (GPS) with performance status (ECOG-ps) in patients receiving palliative chemotherapy for gastroesophageal cancer	1	Scotland: Greater Glasgow and Clyde	To compare an inflammation-based prognostic score (Glasgow Prognostic Score, GPS) with performance status (ECOG-ps) in patients receiving platinum-based chemotherapy for palliation of gastroesophageal cancer.	Patients	Hospital	Quantitative	Methodological	Observational	Questionnaire, surveys, standard assessment tools.	The presence of a systemic inflammatory response, as evidenced by the GPS, appears to be superior to the subjective assessment of performance status (ECOG-ps) in predicting the response to platinum-based chemotherapy in patients with advanced gastroesophageal cancer.	Unspecified	Prognostication	Methodology/assessment		Clinicians	Cancer
86	Dahele M, Skipworth RJ, Wall L, Voss A, Preston T, Fearon KC.	2007	Journal of Pain & Symptom Management	Objective physical activity and self-reported quality of life in patients receiving palliative chemotherapy	3	Scotland - Lothian	The main aims of this pilot study were 1) to compare physical activity in patients receiving palliative chemotherapy and healthy controls, and 2) to explore the relationship between patients’ activity, quality of life (QoL), and clinical performance status.	Mixed	Mixed	Quantitative	Descriptive	Observational	Mixed; activity meter, questionnaires	The patients’ median estimated total energy expenditure was 8% lower (P ¼ 0.0003), median time spent upright was approximately two hours/day less (P ¼ 0.0002), and median steps taken/day was 43% lower (P ¼ 0.002) than that of the control group. Neither estimated energy expenditure nor average steps taken/day correlated significantly with EORTC QLQ-C30 physical functioning, fatigue, or global heal…	Pharma	Quality of life	Symptoms - physical		Clinicians	Cancer
88	Dale MJ, Johnston B	2011	International Journal of Palliative Nursing	An exploration of the concerns of patients with inoperable lung cancer.	1	Scotland - Dumfries and Galloway	This study aimed to explore the concerns of patients with inoperable lung cancer and to interpret those concerns to inform specialist palliative care nursing practice.	Patients	Hospital	Qualitative	Descriptive	Qualitative	Interviews/focus groups	Three main themes were identified: steadfastly living life, family support and separation, and trust in professionals.	Unspecified	Experiences and/or needs	Communication		Clinicians	Cancer
92	De Lima L, Bennett M, Murray SA, Hudson P, Doyle D, Bruera E, Granda-Cameron C, Strasser F, Downing J, Wenk R	2012	Journal of Pain & Palliative Care Pharmacotherapy	International Association for Hospice and Palliative Care (IAHPC) List of Essential Practices in Palliative Care	3	International1	The objective of this study was to identify, through a consensus process, the essential practices in primary palliative care.	Healthcare professionals	Mixed	Quantitative	Descriptive	Consensus meeting/Delphi/Expert; on-systematic review	Questionnaire, surveys, standard assessment tools.	Three levels of intervention were identified: Identification/Evaluation; Diagnosis; and Treatment/Solution measures. In Phase 2, the response rates (RR) for the Delphi rounds were 96.5%, 73.6%, and 71.8%, respectively. A consensus point (≥80% agreement) was applied, resulting in 62 practices. In Phase 3, RR was 100%. Forty-nine practices were selected and ranked. ' Evaluation, Diagnosis and Treat…	Unspecified	Services and settings			Mixed	Non-specific
94	Dean P, Labram A, McCarroll L, Hughes M	2010	Journal of the Intensive Care Society	End-of-life care in Scottish intensive care units	1	Scotland National	To assess practice, staff attitudes and desire for change in the way dying patients are cared for in intensive care units (ICUs) in Scotland.	Health care professionals	Hospital	Quantitative	Descriptive	Observational	Questionnaire, surveys, standard assessment tools.	The majority of staff were satisfied with current practice, although even the respondents who were satisfied overall would significantly change delivery of care in some areas. A small number (<1%) would not reduce or stop ventilatory, cardiovascular or renal support. In this survey, the withdrawal and limitation of life-sustaining treatment in Scottish ICUs was common, but variable in practice. I…	Unspecified	Services and settings	Last days of life	Quality of life	Clinicians	Non cancer
99	Denvir MA, Highet G, Robertson S, Cudmore S, Reid J, Ness A, Hogg K, Weir C, Murray SA, Boyd K	2014	BMJ Open	Future Care Planning for patients approaching end-of-life with advanced heart disease: an interview study with patients, carers and healthcare professionals exploring the content, rationale and design of a randomised clinical trial	1	Scotland - Lothian	To explore the optimal content and design of a clinical trial of an end-of-life intervention for advanced heart disease with patients, carers and healthcare professionals.	Mixed	Mixed	Qualitative	Descriptive	Qualitative	Interviews/focus groups	Patients and Informal carers highlighted fragmentation of services and difficulty in accessing specialist care as key barriers to good care. They felt that time for discussion with the health care professional ( HCP) was inadequate within current NHS healthcare systems. HCP highlighted uncertainty of prognosis, explaining mortality risk to patients and switching from curative to palliative approa…	Charity - Marie Curie	Coordination	Experiences and/or needs		Clinicians	Non cancer
101	Dhaun N, Mackenzie J, Goddard J, Whitworth C	2013	BMJ Quality Improvement Reports	Prospective management of end-stage renal failure within a conservative care programme	1	Scotland Lothian	To describe feedback relating to a Conservative Care Programme (CCP) headed by a dialysis charge nurse in the Edinburgh Renal Unit.	Patients	Hospital	Quality improvement	Quality improvement	Observational	Other	Patients, their families and carers reported positive feedback since starting the CCP - thank you cards; phone calls both to the CCP Nurse Specialist and the renal unit affirming the positive experience patients had during the conservative management of their renal failure. The introduction of a CCP in our unit has not only improved patient care and quality of life but, whilst continuing to provi…	Unspecified	Services and settings	experiences and/or needs		Clinicians	Non cancer
103	Dosser I, Kennedy C	2012	International Journal of Palliative Nursing	Family carers' experiences of support at the end of life: carers' and health professionals' views	1	Scotland-National	To investigate the current support offered to carers near the end of life in an acute hopital setting, with a view to implementing changes to this area of care.	Mixed	Hospital	Qualitative	Descriptive	Qualitative	Interviews/focus groups	Analysis across the data revealed five major themes: Valuing and respecting, Dying with dignity, Balancing the scales of skills and knowledge, Staff morale, Follow-up. Communication was an overarching presence that permeated the five key themes, but it was particularly evident in the theme ‘valuing and respecting’.	Unspecified	Carers	Experiences and/or needs	Communication	Clinicians	Non-specific
104	Dosser I, Kennedy C	2014	International Journal of Palliative Nursing	Improving family carers' experiences of support at the end of life by enhancing communication: an action research study	1	Scotland-National	To prioritise key points from the analysed data provided by carers in phase one (Dosser and Kennedy, 2012), then identify an action research team to lead and facilitate any necessary changes.	Health care professionals	Hospital	Qualitative	Descriptive	Ethnography/Action research	Mixed; Interviews, questionnaires, reflective diaries	The findings highlight practical strategies and communication issues that can potentially impact on the grief experience of family carers, such as having a safe space nearby to rest in private, away from the bedside.	Unspecified	Carers	Communication		Clinicians	Non-specific
105	Douglas C, Murtagh F, Chambers E, Howse M, Ellershaw J.	2009	Palliative Medicine	Symptom management for the adult patient dying with advanced chronic kidney disease: A review of the literature and development of evidence-based guidelines by a United Kingdom Expert Consensus Group	2	NHS Forth valley	To determine whether or not the generic LCP (Liverpool Care Pathway)was transferable to patients dying with CKD (chronic kidney disease).	Not applicable	Not applicable	Review	Descriptive	Non-systematic or narrative review	Review	From the limited evidence which exists, it appears that patients with advanced CKD suffer similar symptoms to patients with cancer and for an important minority, the suffering continues until death. The generic LCP appears to be transferable to patients dying with advanced CKD	Unspecified	Last days of life	Symptoms - physical		Clinicians	Non cancer
106	Downing J, Grant L, Leng M, Namukwaya E.	2015	Journal of Pain & Symptom Management	Understanding models of palliative care delivery in sub-saharan Africa: learning programmes in Kenya and Malawi	3	International 2	To find out how different models of palliative care work within different health systems	Healthcare professionals	Mixed	Mixed	Case study	Mixed	Database analysis; Retrospective casenote review, Observational	Three models of palliative care service delivery were identified, specialist, district hospital and community level. Major determinants for each model were assumptions underpinning each and influencing staff and patient decision making, planning and allocation of resources. the health system structure and beliefs about palliative care determined and were mostly determined by referrals, the patien…	Diana Princess of Wales Memorial Fund	Services and settings	Co-ordination		Mixed	Non-specific
108	Dutton SJ,Ferry DR, Blazeby JM, Abbas H, Dahle-Smith A, Mansoor W, Thompson J,Harrison M, Chatterjee A, Falk S, Garcia-Alonso A,Fyfe DW, Hubner RA, Gamble T,Peachey Davoudianfar M, Pearson SR, Julier P, Jankowski J, Kerr R, Petty RD	2014	Lancet Oncology	Gefitinib for oesophageal cancer progressing after chemotherapy (COG): a phase 3, multicentre, double-blind, placebo-controlled randomised trial	2	UK1	To compare gefitinib with placebo in previously treated advanced oesophageal cancer.	Patients	hospital	Quantitative	Intervention	Randomised controlled trial / Randomised trial	Randomised controlled trial / Randomised trial	The use of gefitinib as a second-line treatment in oesophageal cancer in unselected patients does not improve overall survival, but has palliative benefits in a subgroup of these difficult-to-treat patients with short life expectancy. Other exploratory patient-reported functions and symptoms were improved (or not worsened) for patients on gefitinib compared with those on placebo: patients on gefi…	Cancer Research UK and jointly sponsored by the University of Oxford and the Royal Wolverhampton Hospitals NHS Trust. Gefi tinib and matching placebo were supplied free of charge by AstraZeneca as 250 mg tablets.	Symptoms - physical	Symptoms-psychological or psychosocial		Clinicians, nurses or AHPs.	Cancer
109	Elsberger B, Rourke K, Brush J, Glancy S, Collie M	2007	Colorectal Disease	Self-expanding metallic stent insertion in the proximal colon	1	Scotland Lothian	To review the outcome of self-expanding metallic stent (SEMS) for obstruction at the splenic flexure and above.	Patients	Hospital	Quantitative	Descriptive	Retrospective case note review/Routinely collected data	Retrospective case note review or documentary analysis	The self-expanding metallic stent, is a useful tool in managing acute bowel obstruction. Placement of colonic stents proximal to the descending colon is safe, feasible and effective.	Unspecified	Symptoms - physical			Clinicians	Cancer
111	Epiphaniou E, Shipman C, Harding R, Mason B, Murray SAA, Higginson IJ, Daveson BA	2014	Primary Care Respiratory Journal	Coordination of end-of-life care for patients with lung cancer and those with advanced COPD: Are there transferable lessons? A longitudinal qualitative study	2	UK2	To explore patients' experience of care coordination in order to inform current debates on how best to coordinate care and deliver services in end-of-life for patients with lung cancer and those with chronic obstructive pulmonary disease (COPD)	Patients	Hospital	Qualitative	Descriptive	Qualitative	Interviews/focus groups	Data comprised 38 interviews. Patients experiencing services related to lung cancer reported good access enabled by the involvement of a keyworker. This contrasted with COPD patients' experiences of services. The keyworker coordinated care between and within clinical settings, referred patients to community palliative care services, helped them with financial issues, and provided support.	Mixed/Joint funders NIHR and BuildCARE	Coordination	Experiences and/or needs		Mixed	Non cancer
112	Evans, R, Finucane A, Vanhegan L, Arnold E, Oxenham D.	2014	International Journal of Palliative Nursing	Do place-of-death preferences for patients receiving specialist palliative care change over time?	1	Scotland - Lothian	This study examines changes in preferred place of death in a hospice settings.	Patients	Hospice	Quantitative	Descriptive	Retrospective case note review	Retrospective case note review or documentary analysis	Of the 204 patients who had more than one preferred place of death (PPD) assessment, 57% showed a change in preference status between the first and last assessment. The majority changed from an unclarified preference to identifying a preferred place. Only 15% of patients with two or more assessments switched from one location to another.	Unspecified	Services and settings	Coordination	Communication	Clinicians	Non cancer
118	Fayers PM, Hjermstad MJ, Klepstad P, Loge JH, Caraceni A, Hanks GW, et al.	2011	Pain	The dimensionality of pain: Palliative care and chronic pain patients differ in their reports of pain intensity and pain interference.	3	International1	To explore the reports of pain intensity and pain interference from palliative compared with chronic pain patients.	Patients	Hospital	Quantitative	Descriptive	Observational	Questionnaire, surveys, standard assessment tools.	There was strong correlation between intensity and interference, lending support to the possibility that, for some purposes, these dimensions may be combined to provide a higher-level summary measure of patients’ pain experience. We conclude that these dimensions should be kept distinct when assessing patients in general, although for a single type of patient (such as palliative care patients), i…	European Commission’s Sixth Framework Programme	Methodology/Assessment	Symptoms - physical		Mixed	Non-specific
121	Fearon, KC, Voss AC & Histead DS	2006	American Journal of Clinical Nutrition	Definition of cancer cachexia: effect of weight loss, reduced food intake, and systemic inflammation on functional status and prognosis	3	International 1	To evaluate whether a 3-factor profile incorporating weight loss (> or = 10%), low food intake (< or = 1500 kcal/d), and systemic inflammation (C-reactive protein > or = 10 mg/L) might relate better to the adverse functional aspects of cachexia and to a patient's overall prognosis than will weight loss alone.	Patients	Hospital	Quantitative	Descriptive	Secondary data analysis	Questionnaire, surveys, standard assessment tools.	Weight loss alone did not define a population that differed in functional aspects of self-reported quality of life or health status and differed only in objective factors of physical function. The 3-factor profile identified both reduced subjective and objective function. In the overall population, the 3 factors, > or = 2 factors, and individual profile factors (except weight loss) all carried ad…	Unspecified	Symptoms - physical				Cancer
124	Fearon KC, Matthew D. Barber, Alastair G. Moses, Sam H. Ahmedzai, Gillian S. Taylor, Michael J. Tisdale, and Gordon D. Murray	2006	Journal of Clinical Oncology	Double-blind, placebo-controlled, randomized study of eicosapentaenoic acid diester in patients with cancer cachexia	2	International1	To compare EPA diethyl ester with placebo in cachectic cancer patients for effects on weight and lean body mass.	Patients	Hospital	Quantitative	Intervention	Randomised controlled trial / Randomised trial	Randomised controlled trial / Randomised trial	The groups were well balanced at baseline. Mean weight loss at baseline was 18% (n = 518). Over the 8-week treatment period, both intention-to-treat analysis and per protocol analysis revealed no statistically significant improvements in survival, weight, or other nutritional variables. There was, however, a trend in favor of EPA with analysis of the primary end point, weight, at 8 weeks showing …	Pharma	Symptoms - physical				Cancer
126	Fenning S, Woolcock R, Haga K, Iqbal J, Fox KA, Murray SA, Denvir M (2012)	2012	PLoS ONE	Identifying acute coronary syndrome patients approaching end-of-life.	1	Not specified	To compare the utility of a palliative care prognostic tool (Gold Standards Framework (GSF)) and the Global Registry of Acute Coronary Events (GRACE) score, to help identify patients approaching end of life (EoL).	Patients	Hospital	Quantitative	Descriptive	Retrospective case note review	Retrospective case note review or documentary analysis	GSF criteria identified 40 (23%) patients suitable for EoL care while GRACE identified 32 (19%) patients with > 10% risk of death within 6 months. Patients meeting GSF criteria were older, had more comorbidities, more frequent hospitalisations before and after their index admission, and were more likely to die during follow-up (GSF+ 20% vs GSF- 7%, p = 0.03). GRACE score was predictive of 12-mont…	Unfunded	Identification	Methodology/assessment			Non cancer
127	Fergus CJ, Nicol JS, Russell PB	2008	International Journal of Palliative Nursing	Is a STAS-based tool valid to triage patients at a specialist palliative care inpatient unit?	1	Scotland-Lothian	To produce a short and easy to use validated tool to prioritise patients being referred for admission to a specialist palliative care inpatient unit.	Mixed	Hospice	Mixed	Intervention	Observational	Questionnaire, surveys, standard assessment tools.	127 consecutive patients referred to the hospice received three AAT (Admission Assessment Tool) scores: from the bed manager, the admitting doctor and the admitting nurse. The hospice's multidiciplinary team assessed the urgency of each patient's admission. The overall correct classification rate was approximately two thirds, but false positive rates were high and there was poor interrater correl…	Marie Curie	Methodology/Assessment	Services and settings		Clinicians, nurses or AHPs	Non-specific
128	Fergus, Chinn D & Murray SA	2010	Palliative Medicine	Assessing and improving out-of-hours palliative care in a deprived community: A rapid appraisal study.	1	NHS Fife	To identify key challenges and improvements to out-of-hours palliative care in a mixed urban and rural deprived area.	Mixed	Community	Mixed	Descriptive	Mixed	Mixed	Key issues in the provision of care were the importance of good communication and having information available, the unwieldy process of accessing medical care out of hours, professionals bypassing routine out-of-hours care for palliative care patients, and out-of-hours care being provided by practitioners unaware of local services. The authors recommend provision to out-of-hours services of an en…	Unfunded	Coordination	Out-of-hours			Non-specific
130	Ferriolli E, Skipworth RJE, Hendry P, Scott A, Stensteth J, Dahele M, et al	2012	Journal of Pain & Symptom Management	Physical activity monitoring: A responsive and meaningful patient-centered outcome for surgery, chemotherapy, or radiotherapy?	3	Scotland - Lothian	To validate physical activity (PA) monitoring as a responsive outcome measure at different stages of disease and treatment, by verifying correlations between PA, performance score, and quality of life (QoL).	Patients	Hospital	Quantitative	Descriptive	Observational	Questionnaire, surveys, standard assessment tools, focus groups	The PA of patients with resectable gastrointestinal cancer did not differ significantly from controls. In contrast, patients with advanced cancer took 45% fewer steps and spent an extra 2.8 hours/day lying/sitting. Patients undergoing neoadjuvant chemotherapy and surgery (5e6 weeks after operation) experienced a similar reduction in PA. Objective PA scores correlate significantly with disease sta…	Mixed	Methodology/Assessment	Symptoms-physical	Quality of life	Mixed	Cancer
131	Fielding S, Fayers PM,Loge JH, Jordhoy MS and Kaasa S	2006	Palliative Medicine	Methods for handling missing data in palliative care research	3	NA	To outline types of missing data; to demonstrate the consequences of missing data; to Illustrate some possible mechanisms underlying missing data and to demonstrate ways to handle missing data.	NA	Unspecified	Secondary data analysis	Methodological	Secondary data analysis	Secondary data analysis	Imputation affects subsequent summary statistics and analyses and can have a substantial impact on means and standard deviations. The choice of imputation method should be carried out with caution and the effects reported	Unspecified	Methodology/Assessment			Researchers	Non-specific
132	Fields A, Finucane AM, Oxenham D.	2013	International Journal of Palliative Nursing	Discussing preferred place of death with patients: staff experiences in a UK specialist palliative care setting	1	Scotland - Lothian	To explore clinician experiences of discussing preferences for place of death with palliative care patients.	Health care professionals	Hospice	Qualitative	Descriptive	Qualitative	Interviews/focus groups	Although potentially difficult, the participants believed that advance care planning is important and beneficial. With time, they had developed communication strategies enabling them to discuss preferred place of death in an effective, patient-centred way.	Unfunded	Communication			Clinicians	Non-specific
133	Finucane AM, Stevenson B, Gardner H, McArthur D, Murray SA.	2014	British Journal of Community Nursing	Anticipatory prescribing at the end of life in Lothian care homes.	1	Scotland - Lothian	To explore the extent of anticipatory prescribing at the end of life for care home residents.	Patients	Care home	Service evaluation	Service evaluation	Retrospective case note review	Questionnaires/Surveys/Standard assessment tools	Of the 77 residents who died in the care homes, 54% had anticipatory medicines prescribed: opioid analgesic (52%); midazolam for anxiety and distress (38%); hyoscine butylbromide for respiratory secretions (21%); and levomepromazine or haloperidol for nausea (23%). Overall, 46% of residents had no anticipatory medications prescribed in the last days of life. Only 15% had prescriptions for all fou…	Unfunded	Symptoms - physical	Last days of life	Co-ordination	Clinicians, nurses or AHPs	Non-specific
134	Finucane AM, Stevenson B, Moyes R, Oxenham D, Murray SA	2013	Palliative Medicine	Improving end-of-life care in nursing homes: implementation and evaluation of an intervention to sustain quality of care.	1	Scotland - Lothian	To sustain a high standard of palliative care in seven UK nursing care homes using a lower level of pallaitive care nurse specialist support than employed during an eralier project (Hockley et al 2010) and to evaluate the effectiveness of this intervention.	Patients	Care home	Service evaluation	Service evaluation	Retrospective case note review	Questionnaires/Surveys/Standard assessment tools	A lower level of palliative care nurse specialist support managed to sustain and build on the initial outcomes. However, despite increased adoption of key end-of-life care tools, hospital deaths were higher during the sustainability project. While good support from palliative care nurse specialists and GPs can help ensure that key processes remain in place, stable management and key champions are…	Unfunded	Services and settings	Education and training		Mixed	Non-specific
135	Forbat L & Hubbard G	2015	Journal of Advanced Nursing	Service user involvement in research may lead to contrary rather than collaborative accounts:findings from a qualitative palliative care study.	3	Scotland: Greater Glasgow and Clyde	To explore what data emerge when former caregivers (co-researchers) are trained to interview current caregivers about their experiences.	Carers	Home	Qualitative	Methodological	Qualitative	Interviews/focus groups	Conversation analysis identified that interactional difficulties were evident across the data. When co-researchers talked about their own experiences as carers, interviewees frequently changed the topic of conversation, thereby closing-down opportunities for further disclosure or elaboration from the interviewee about the original topic.	Lanarkshire Carers Information Strategy Group	Methodology/Assessment	Carers		Researchers	Non-specific
136	Forbat L, McManus E, Haraldsdottir E	2012	Contemporary Family Therapy: An International Journal	Clinical Implications for Supporting Caregivers at the End-of-Life: Findings and from a Qualitative Study.	1	Scotland NHS Forth Valley	To examine the impact of palliative care on family members.	Carers	Unspecified	Qualitative	Descriptive	Qualitative	Interviews/focus groups	Family members readily identified the ways in which the diagnosis of a life-limiting illness impacted on them and the family as a whole, not just the patient. Implications for practice demonstrate the need to intervene at a family and relational level prior to bereavement in order to mitigate complicated grief for the surviving family. Such and approach offers a fruitful prospective alternative t…	Unspecified	Carers	Services and settings		Clinicians, nurses or AHPs	Non-specific
137	Forbat L,Teuten B, Barclay S	2015	Archives of Disease in Childhood	Conflict escalation in paediatric services: findings from a qualitative Study	2	UK2	To explore clinician and family experiences of conflict in paediatric services, in order to map the trajectory of conflict escalation at the interface of acute and palliative care.	Mixed	Hospital	Qualitative	Descriptive	Qualitative	Interviews/focus groups	Conflicts escalate in a predictable manner. Clearly identifiable behaviours by both clinicians and parents are defined as mild, moderate and severe. 'Mild' describes features like the insensitive use of language and a history of unresolved conflict. 'Moderate' involves a deterioration of trust, and a breakdown of communication and relationships. 'Severe' marks disintegration of working relationsh…	Department of Health	Children	Carers	Communication	Clinicians, nurses or AHPs	Non-specific
139	Fredheim OMS, Kaasa S, Fayers P, Saltnes T, Jordhoy M, Borchgrevink PC.	2008	Acta Anaesthesiologica Scandinavica	Chronic non-malignant pain patients report as poor health-related quality of life as palliative cancer patients	3	International 2	To compare Health related quality of life (HRQoL) between patients with chronic non-malignant pain (CNMP) admitted to a multidisciplinary pain centre, palliative cancer (PC) patients and national norms.	Patients	Hospital	Quantitative	Descriptive	Observational	Questionnaire, surveys, standard assessment tools.	Compared with palliative c are (PC) patients, CNMP patients reported a larger deviation (worse scores) on global quality of life, cognitive functioning, pain, sleep disturbances and financial difficulties. PC patients reported worse scores on role functioning, nausea/ vomiting, loss of appetite and constipation.CNMP patients admitted to multidisciplinary pain centres report significantly reduced …	Unspecified	Quality of life			Mixed	Comparison
141	Fullarton J, Volicer L	2013	Journal of the Medical Directors Association of America	Reductions of Antipsychotic and Hypnotic Medications in Namaste Care	1	Scotland: Lanarkshire	To explore the effect of Namaste care on prevalence of symptoms indicating presence of delirium, agitation, and use of anti-anxiety medications.	Patients	Care Home	Quality improvement	Quality improvement	Observational	Retrospective case note review or documentary analysis	Implementation of the Namaste Care program may lead to significant reduction in the use of antipsychotics and hypnotics.	Unspecified	Symptoms - psychological or psychosocial	Quality of life		Clinicians, nurses or AHPs	Non cancer
144	Gao W, Bennett MI, Stark D, Murray S, Higginson IJ	2010	European Journal of Cancer	Psychological distress in cancer from survivorship to end of life care: Prevelance, associated factors and clinical implications.	2	UK2	To determine the prevalence of psychological distress, its associated factors and clinical implications at three different stages in the cancer trajectory.	Patients	Mixed	Quantitative	Descriptive	Observational	Questionnaire, surveys, standard assessment tools.	Overall prevalence of psychological distress was 24.5% in cancer outpatients during or soon after treatment, 16.5% in the general community and rose to 59.3% in specialist palliative care. Patients undergoing oncological treatment and then again as they approaching death have increased levels of psychological distress. Assessing psychological distress through survivorship and especially at these …	Mixed	Symptoms - psychological or psychosocial			Clinicians, nurses or AHPs	Cancer
145	Gao W, StarkD, Bennett MI, Siegert RJ, Murray S, Higginson IJ	2012	Psycho‐Oncology	Using the 12‐item General Health Questionnaire to screen psychological distress from survivorship to end‐of‐life care: dimensionality and item quality	2	UK2	This study aimed (i) to determine the factor structure of the 12‐item General Health Questionnaire (GHQ‐12) across the cancer trajectory represented by samples from three cancer care settings and (ii) to appraise the item misfit and differential item functioning (DIF) of the GHQ‐12.	Patients	Mixed	Quantitative	Methodological	Observational	Questionnaires, surveys, standard assessment tools	The best scoring method was the chronic GHQ for the cancer outpatient (AIC = −45.8), modified Likert for the general community (AIC = 9.6) and standard GHQ for the palliative care (AIC = −43.0). The GHQ‐12 was more problematic (less clear factor structure and evidence ofitem bias) for newly diagnosed patients, less problematic for patients approaching end‐of‐life and satisfactory for patients bet…	Mixed	Methodology/Assessment	Symptoms -psychological or psychosocial		Clinicians, nurses or AHPs	Cancer
146	Gaveras EM, Kristiansen M, Worth A, Irshad T, Sheikh A	2014	BMJ Open	Social support for South Asian Muslim parents with life-limiting illness living in Scotland: a multiperspective qualitative study	3	Scotland-Lothian	To explore experiences of social support needs among South Asian Muslim patients with lifelimiting illness, living in Scotland, who are parents of young children.	Patients	Unspecified	Secondary data analysis	Descriptive	Secondary data analysis	Secondary data analysis	Open-ended qualitative interviews identified four main themes: (1) parental sadness over being unable to provide tangible support; (2) parental desire tocontinue to provide emotional support; (3) limited availability of informal social support networks; and (4) differing perspectives between healthcare professionals and patients on patient access to social support sources, with a subtheme being t…	CSO	Experiences and/or needs	Symptoms -psychological or psychosocial	Children	Mixed	Non-specific
148	Geue C, Briggs A, Lewsey J, Lorgelly P	2014	European Journal of Health Economics	Population ageing and healthcare expenditure projections: new evidence from a time to death approach.	3	NA	To examine how expenditure projections for acute care are influenced when applying two different approaches: 1) accounting for healthcare (HC) spending at the end of life and 2) accounting for demographic only. The association between socioeconomic status, HC utilisation and costs at the end of life is also estimated	General public	Unspecified	Secondary data analysis	Health economics	Secondary data analysis	Database analysis	Time to death (TTD), age at death and the interaction between these two have a significant effect on HC costs. As individuals approach death, those living in more deprived areas are less likely to be hospitalised than those individuals living in the more affluent areas, although this does not translate into incurring statistically significant higher costs. Projected HCE for acute inpatient care f…	Mixed	Health economics			Service managers	Non-specific
149	Geue C, Lorgelly P, Lewsey J, Carole Hart C, Briggs A	2015	PLoS ONE	Hospital Expenditure at the End-of-Life: What are the impacts of health status and health risks?	3	Glasgow	To examine the relationship between time to death (TTD), age and expenditure for inpatient care in the last 12 quarters of life.	Patients	Unspecified	Quantitative	Health economics	Secondary data analysis	Database analysis	As individuals approach death costs increase. This effect is highly significant (p<0.01) from the last until the 8th quarter before death and influenced by age. Statistically significant effects on costs were found for: smoking status, systolic blood pressure and lung function (FEV1).	MRC	Health economics			Mixed	Non-specific
152	Glover C, Banks P,Carson A, Martin CR Duffy T	2011	Patient	Understanding and Assessing the Impact of End-Stage Renal Disease on Quality of Life. A Systematic Review of the Content Validity of Self-Administered Instruments Used to Assess Health-Related Quality of Life in End-Stage Renal Disease.	1	NA	T explore the content validity of various instruments used to measure HR-QOL in an ESRD population	NA	Not applicable	Review	Descriptive	Meta-analysis or systematic review	Review	The SF-36, the instrument most widely used to measure HR-QOL (health related quality of life) in an End stage renal disease (ESRD) population is limited in terms of its content and it is recommended that the WHOQOLBREF(WHO QOL assessment) become more widely used when a study calls for the use of a generic instrument. When a disease-specific instrument is required, the KDQOL-SF (Kidney Disease QOL…	Unfunded	Methodology/assessment	Quality of life		Clinicians, nurses or AHPs	Non cancer
154	Gomes B, Calanzani N, Koffman J and Irene J. Higginson1	2015	BMC Medicine	Is dying in hospital better than home in incurable cancer and what factors influence this? A population-based study	2	UK2	This study aimed to determine the association between place of death, health services used, and pain, feeling at peace, and grief intensity.	Carers	Mixed	Quantitative	Descriptive	Observational	Questionnaire, surveys, standard assessment tools.	Where people died was, for most (80 %), the place where they lived during their last week of life. Four factors explained >91 % of home deaths: patient’s preference, relative’s preference, home palliative care, or district/community nursing. The propensity of death at home also increased when the relative was aware of incurability and the patient discussed his/her preferences with family. Dying i…	Cicely Saunders International	Services and settings	Last days of life	Experiences and/or needs	Mixed	Cancer
155	Govina O, Kotronoulas G, Mystakidou K Giannakopoulou M, Galanos A & Patiraki E	2013	Supportive Care in Cancer	Validation of the revised Bakas Caregiving Outcomes Scale in Greek caregivers of patients with advanced cancer receiving palliative radiotherapy	3	International 2	To validate the Greek translation of the revised Bakas Caregiving Outcomes Scale (BCOS) with a sample of informal caregivers of people with advanced cancer receiving outpatient palliative radiotherapy.	Carers	Hospital	Quantitative	Methodological	Observational	Questionnaire, surveys, standard assessment tools.	The Greek version of the BCOS is a psychometrically sound instrument that can be usefully implemented into clinical practice to identify family caregivers in need for clinical practice support, and stimulate relevant research in our country.	Mixed	Methodology/Assessment	Carers		Clinicians, nurses or AHPs	Cancer
157	Grant L, Brown J, Leng M, Bettega N and Murray SA	2011	BMC Palliative Care	Palliative care making a difference in rural Uganda, Kenya and Malawi: three rapid evaluation field studies	3	International 2	To describe patient, family and local community perspectives on the impact of three community based palliative care interventions in sub-Saharan Africa.	Mixed	Mixed	Mixed	Descriptive	Observational	Mixed:interviews,observation,routine statistics.	Being supported at home reduced physical, emotional and financial burden of travel to, and care at health facilities. Practical support and instruction in feeding and bathing patients facilitated good deaths at home. In each country mobile phones enabled rapid access to clinical and social support networks. Staff and volunteers generally reported that caring for the dying in the face of poverty w…	The Diana, Princess of Wales Palliative Care Initiative	International	Symptoms physical	Symptoms psychological or psychosocial	Service managers	Non-specific
160	Gray H, Adam J, Brown D, McLaughlin P, Hill V, Wilson L	2011	International Journal of Palliative Nursing	Visiting all hours: a focus group study on staff's views of open visiting in a hospice	1	Scotland-Lothian	To elicit staff's views of open visiting in a hospice. The intention was to gain an understanding of the participants' perspectives and behaviour regarding the subject in question	Health care professionals	Hospice	Qualitative	Descriptive	Qualitative	Interviews/focus groups	The main themes identified were valuing the family and friends as visitors, involving the family as part of the care team, patient powerlessness over visiting, shared rooms and their impact on visitors and patients, and the staff role as advocates or gatekeepers. Several strategies for developing a flexible and 'patient-controlled' visiting policy were identified, including quiet times without vi…	Unspecified	Out-of-hours	Services and settings		Mixed	Non-specific
162	Greig CA, Johns N, Gray C, MacDonald A, Stephens NA, Skipworth RJE, Fallon M, Wall L, Fox GM and Fearon KCH	2014	Supportive Care in Cancer	Phase I/II trial of formoterol fumarate combined with megestrol acetate in cachectic patients with advanced malignancy	2	Scotland-Lothian	To test the safety, tolerability and efficacy of a novel combination of an anabolic β2-agonist and an appetite stimulant in patients with cancer cachexia.	Patients	Hospital	Quantitative	Feasibility/Pilot	Observational	Questionnaire, surveys, standard assessment tools.	In this frail cohort with advanced cancer cachexia, an 8-week course of megestrol and formoterol in combination was safe and well tolerated. Muscle mass and/or function were improved to a clinically significant extent in most patients completing the course. This combination regimen warrants further investigation in larger, randomized trials.	Pharma	Symptoms - physical			Clinicians, nurses or AHPs	Cancer
163	Griffin M, Conway R	2008	International Journal of Palliative Nursing	A retrospective audit of nonmalignant admissions to a regional hospice in 2003 and 2006	1	Scotland NHS Tayside	To investigate the number of patients without cancer admitted to a regional hospice in Dundee, Scotland, in 2003 compared with 2006 and explore whether these patients had different characteristics to patients with cancer.	Patients	Hospice	Service evaluation	Descriptive	Retrospective case note review	Retrospective case note review or documentary analysis	There was a significant rise in the number of patients admitted with non-malignant conditions; 6/328 patients were admitted during 2003 with non malignant conditions compared with 23/340 in 2006. There were no differences in age, length of stay, outcome of admission or reason for admission when those without cancer were compared with a contemporaneous group of 60 consecutive patients admitted wit…	Unnspecified	Services and settings			Mixed	Non cancer
164	Groenvolda M, Petersena MA, Aaronsonc NK, Arrarasd JI, Blazebye JM, Bottomley A,Fayersh PM, de Graeff A, Hammerlidk E, Kaasai S, Sprangers M, Bjornerm JB	2006	European Journal of Cancer	The development of the EORTC QLQ-C15-PAL: A shortened questionnaire for cancer patients in palliative care	3	International 1	This study aimed at developing a shortened version of the EORTC QLQ-C30, one of the most widely used health-related quality of life questionnaires in oncology, for palliative care research	Mixed	Unspecified	Quantitative	Methodological	Observational	Mixed	Four scales were shortened without reducing measurement precision. Important dimensions not covered by the questionnaire were identified. The resulting 15-item EORTC QLQ-C15-PAL is a ‘core questionnaire’ for palliative care. Depending on the research questions, it may be supplemented by additional items, modules or questionnaires.	EORTC Quality of Life Group.	Methodology/Assessment	Quality of life		Health Care Professionals	Cancer
168	Haga K, Murray S, Reid J, Ness A, O’Donnell M, Yellowlees D, Denvir MA	2012	Heart	Identifying community based chronic heart failure patients in the last year of life: a comparison of the Gold Standards Framework Prognostic Indicator Guide and the Seattle Heart Failure Model	1	International 2	To assess the clinical utility of the Gold Standards Framework Prognostic Indicator Guide (GSF) and the Seattle Heart Failure Model (SHF) to identify patients with chronic heart failure (CHF) in the last year of life.	Patients	Hospital	Quantitative	Methodological	Observational	Questionnaire, surveys, standard assessment tools.	Neither the GSF (Gold Standards Framework) nor the SHF (Seattle Heart failure Model) accurately predicted which patients were in the last year of life. The poor prognostic ability of these models highlights one of the barriers to providing timely palliative care in CHF.	University of Edinburgh	Identification	Methodology/Assessment		Clinicians, nurses or AHPs	Non cancer
170	Hakonsen GD, Strelec P, MSc, Campbell D, Hudson S, and Loennechen T, PhD	2009	Journal of Pain & Symptom Management	Adherence to Medication Guideline Criteria in Cancer Pain Management	3	Scotland National	To audit current practice of pain management by applying the medical assessment tool for cancer pain management (MAT-CP) to adult cancer patients in two palliative care settings in Scotland, and to discuss the findings with the palliative care team at one of the investigated sites.	Patients	Hospital	Other: audit	Implementation/ guideline development	Retrospective case note review	Retrospective case note review or documentary analysis	MAT-CP was applied to 192 cancer patients experiencing pain. Overall guideline adherence was 75% (confidence interval [CI]: 74%, 77%; n ¼ 3460 applicable criteria). Low adherence (<50%) was seen for nine criteria, whereas 21 criteria were considered high-adherence criteria (>75%). Overall adherences for 56 (29%) hospitalized patients and 136 (71%) hospice patients were 65% (CI: 62%, 68%) and 79% …	Unspecified	Symptoms physical			Clinicians, nurses or AHPs	Cancer
171	Hall C, Mark K, Oxenham D, Spiller JA	2011	BMJ Supportive & Palliative Care	Do Not Attempt Cardiopulmonary Resuscitation’discussions at the point of discharge: a case note review of hospice practice following local integrated policy implementation	2	Scotland-Lothian	To ascertain the number of patients who,following a discussion, were discharged with a DNACPR form and the reasons for not holding discussions with certain patients.	Patients	Hospice	Quantitative	Other	Retrospective case note review	Retrospective case note review or documentary analysis	There was a high proportion (78–80%) of CPR discussions for patients discharged from the hospice. Reasons for not discussing CPR were: potential for excess distress (10–12% 2007 and 2009) and lack of time (4% both years). Of those discussing CPR on discharge, 90% took forms home in both years. The reasons patients did not take forms home were: form not taken in error (two patients in 2007); patie…	Unfunded	Communication	Co-ordination		Clinicians, nurses or AHPs	Non-specific
173	Hall S, Murchie P, Campbell C and Murray SA	2012	Family Practice	Introducing an electronic Palliative Care Summary (ePCS) in Scotland: patient, carer and professional perspectives	1	Scotland Grampian and Lothian	To identify key issues related to the introduction of electronic palliative care summary (ePCS) from primary care and out-of-hours (OOH) staff, to identify facilitators and barriers to their use, to explore the experiences of patients and carers and to make recommendations for improvements.	Mixed	GP practices	Qualitative	Descriptive	Qualitative	Interviews/focus groups	Patients and carers were reassured that OOH (out of hours) staff were informed about their current circumstances. OOH (out of hours)staff considered the ePCS allowed them to be better informed in decision making and in carrying out home visits. GPs viewed the introduction of ePCSs to have benefits for inhours structures of care including advance care planning. Barriers raised related to the intro…	Scottish Government	Coordination	Out of hours	ehealth	Clinicians	Non-specific
174	Hallan SI, Matsushita K, Sang Y, Mahmoodi BK, Black C, Ishani A, et al.	2012	Journal of the American Medical Association	Age and Association of Kidney Measures With Mortality and End-stage Renal Disease	3	NA	To evaluate possible effect modification (interaction) by age of the association of eGFR (estiamted glomerular filtration rate) and albuminuria with clinical risk, examining both relative and absolute risks.	Patients	Not applicable	Secondary data analysis	Descriptive	Secondary data analysis	Database analysis	Conclusions Both low eGFR and high albuminuria were independently associated with mortality and ESRD regardless of age across a wide range of populations. Mortality showed lower relative risk but higher absolute risk differences at older age.	Mixed	Prognostication			Clinicians	Non cancer
175	Hanratty B, Hibbert D, Mair F, May C, Ward C, Corcoran G, Capewell S, Litva A	2006	Palliative Medicine	Doctors’ understanding of palliative care	2	UK2	To provide essential baseline information for the future development of services and a palliative care approach, by reporting on doctors’ understanding of palliative care, as expressed during the focus group discussions.	Health care professionals	Unspecified	Qualitative	Descriptive	Observational	Interviews/focus groups	Participants displayed a reasonable grasp of the wider concept of palliative care, but the specialists’ role was ill-defined, reflected in scepticism about their place outside of cancer. Perceptions of palliative care fell into three broad areas: it was more than a service, about managing dying, and the concern of nurses, rather than doctors. Palliative care was welcomed as providing permission t…	Mixed: Mersey Primary Care Research and Development Consortium and the Scientific Foundation Board of the Royal College of General Practitioners.	Communication	Services and settings		Mixed	Non-specific
176	Haraldsdottir E	2011	International Journal of Palliative Nursing	The constraints of the ordinary: ‘being with’ in the context of end-of-life nursing care	1	Scotland Forth valley	To examine how ‘being with’ was implemented as a part of ordinary day-to-day practice in a hospice in Scotland.	Mixed	Hospice	Qualitative	Descriptive	Ethnography/action research	participant observation	Nursing practice was constructed in such a way that ‘being with’, could not be initiated either by a member of the nursing staff or by the patients. The study offers an understanding of how the nursing staff had developed ‘being with’ as provision of comfort in order to protect both themselves and the patients from engaging with painful emotions associated with facing death.	Mixed: Melville Trust, the Nursing Association in Iceland and the Icelandic Cancer Society.	Communication	Services and settings	Last days of life	Clinicians, nurses or AHPs	Non-specific
177	Harper M, O’Connor R C, Dickson A and O’Carroll RE	2011	Psychology, Health & Medicine	Mothers continuing bonds and ambivalence to personal mortality after the death of their child – An interpretative phenomenological analysis	2	Scotland Forth valley	To identify how bereaved mothers describe their coping strategies in their own words.	Carers	Home	Qualitative	Descriptive	Qualitative	Interviews/focus groups	Two inter-related recurrent themes emerged: (1) Continuing the bond with the deceased child and (2) Ambivalence to personal mortality. Participants reported that the relationship with their child was continued in a a variety of ways, from tending to the grave and the child’s remains, through linking objects or by establishing a symbolic representation of the child within their daily lives. All mo…	Unspecified	Bereavement	Carers	Children	Mixed	Non-specific
178	Harper M, O’Connor RC, and O’Carroll RE	2014	Psychology, Health & Medicine	Factors associated with grief and depression following the loss of a child: A multivariate analysis	1	Not specified	To explore the factors associated with grief and depression outcomes in a group of bereaved parents in the first few years following the loss of a child.	Carers	Unspecified	Quantitative	Descriptive	Observational	Questionnaire, surveys, standard assessment tools.	High levels of avoidance and depression and lower levels of cognitive restructuring (benefit finding) were associated with higher grief symptoms, whereas higher levels of avoidance and alcohol/substance use were associated with higher depression symptoms. The study highlights the relative importance of different coping strategies adopted by this group of bereaved parents, compared to the relative…	Carnegie Trust	Bereavement	Children	Carers	Mixed	Non-specific
179	Harper M, O’Connor RC and O’Carroll, RE	2015	Psychology, Health & Medicine	The relative importance of avoidance and restoration-oriented stressors for grief and depression in bereaved parents	1	Not specified	To investigate which risk factors are important in relation to grief and depression in parents following the death of a child.	Carers	Unspecified	Quantitative	Descriptive	Observational	Questionnaire, surveys, standard assessment tools.	In multivariate regression analyses, depression was predicted by higher avoidance-focussed coping and higher number of restoration-oriented stressors such as relationship difficulties, problems at work and financial issues. Grief was predicted by higher avoidance, restoration stressors and level of continuing bonds. Factors previously found to be associated with outcomes when tested univariately …	Unspecified	Bereavement	Children	Carers	Mixed	Non-specific
180	Harris F.M., Kendall M., Bentley A., Maguire R.,Worth A., Murray S., Boyd K., Brown D., Kearney N., Sheikh A.	2008	European Journal of Cancer Care	Researching experiences of terminal cancer: a systematic review of methodological issues and approaches	1	NA	To assess the methods and approaches applied to end-of-life cancer research based on papers focusing on approaches or methodological issues related to seeking the views of people affected by terminal cancer.	NA	Unspecified	Review	Descriptive	Meta-analysis or systematic review	Review	Diverse methods, from research-based drama to postal questionnaires, can enhance end-of-life research. However, this review reveals the need for more methodological work to be undertaken and disseminated.	Unspecified	Methodology/Assessment			Researchers	Cancer
181	Harris I, Murray SA	2013	BMJ Supportive & Palliative Care	Can palliative care reduce futile treatment? A systematic review	1	NA	To conduct a systematic review of the evidence for palliative interventions reducing health service costs without impacting on quality of care.	NA	Unspecified	Review	Descriptive	Meta-analysis or systematic review	Review	Of 1964 sources identified, only 12 measured both cost and an appropriate quality outcome. Evidence supported existing research that palliative care interventions generally reduce health service costs. Evidence of concurrent improvement in quality-of-life outcomes was limited; little available evidence derives from randomised trial designs. Small sample sizes and disparate outcome measures hamper…	Unspecified	Health economics	Quality of life		Mixed	Non-specific
182	Harrison N, Cavers D, Campbell C and Murray SA	2012	British Journal of General Practice	Are UK primary care teams formally identifying patients for palliative care before they die?	1	Scotland National	To determine the extent to which practices identify patients for palliative care, including factors influencing early identification and possible effects on place of death.	Patients	GP practices	Mixed	Descriptive	Retrospective case note review	Mixed: Patient records, interviews, observation.	In total, 29% of patients who died were recorded as being on the practice palliative care register before death. Two-thirds of patients with cancer were recorded on the register, but for those with non-malignant conditions only around 20% had any palliative care documented. This was a result of GPs not finding the current guidelines useful and being reluctant to discuss palliative care overtly wi…	Scottish Government	Identification	Co-ordination		Mixed	Non-specific
183	Hart CL, Hole DJ, Lawlor DA, Smith GD, Lever TF	2007	Journal of Epidemiological Community Health	Effect of conjugal bereavement on mortality of the bereaved spouse in participants of the Renfrew/Paisley Study	2	Scotland Greater Glasgow and Clyde	Objectives were to investigate how loss of a spouse affects mortality risk in the bereaved partner.	General public	Not applicable	Secondary data analysis	Descriptive	Secondary data analysis	Secondary data analysis	Bereaved participants were at higher risk than non-bereaved participants of dying from any cause (RR 1.27; 95% CI 1.2 to 1.35). These risks remained but were attenuated after adjustment for confounding variables. There were raised RRs for bereaved participants dying of cardiovascular disease, coronary heart disease, stroke, all cancer, lung cancer, smoking-related cancer, and accidents or violenc…	Funding: This study was supported by the Chief Scientist Office of the Scottish Executive. DAL is funded by a UK Career Scientist Award.	Bereavement	Carers		Policy makers	Non-specific
185	Hebert MA , Brant R, Hailey D and van der Polz M	2006	Journal of Telemedicine and Telecare	Potential and readiness for video-visits in rural palliative homecare: results of a multi-method study in Canada	3	International 2	To compare conventional palliative home care visits and ‘video-visits’ in combination with conventional visits with respect to symptom management and quality of life.	Patients	Home	Quantitative	Intervention	Randomised controlled trial / Randomised trial	Randomised controlled trial / Randomised trial	No significant differences were found between the intervention and control groups in measures of symptom management and quality of life. Compared to the home care nurses, clients generally indicated a higher level of readiness to use the technology. The study suggested that videophone technology would probably not be adopted for palliative home care in the population that was studied although it …	Mixed: Canadian Institutes of Health Research and Neptec Telehealth.	Communication	Quality of life	Symptoms physical	Clinicians, nurses or AHPs	Non-specific
186	Helbostad JL, Oldervoll L M, Fayers PM, Jordhøy MS, Fearon KCH, Strasser F & Kaasa S.	2011	Supportive Care in Cancer	Development of a computer-administered mobility questionnaire	1	International 2	To assess psychometric properties of a mobility item bank, with regards to uni-dimensionality, functional coverage, redundant items and gaps in the scale.	Patients	Mixed	Quantitative	Methodological	Observational	Questionnaire, surveys, standard assessment tools.	The mobility scale can be regarded as unidimensional and has good internal consistency (Cronbach’s alpha=0.97). There were no obvious gaps in the scale. The psychometric properties of the scale are good and the next step is to make a pre-programmed version of the scale to be used in a pan-European study.	European Commision	Methodology/Assessment	Symptoms-physical		Mixed	Cancer
187	Henriksen KME, Heller N, Finucane AM, and Oxenham D	2014	BMC Palliative Care	Is the patient satisfaction questionnaire an acceptable tool for use in a hospice inpatient setting? A pilot study	1	Scotland-Lothian	The Patient Satisfaction Questionnaire (PSQ) is an assessment tool used to evaluate patients’ perspectives of their doctor’s communication and interpersonal skills. The present pilot study investigated whether the PSQ could be administered successfully in a hospice inpatient setting and if it is an acceptable tool for completion by patients and relatives in this context.	Patients	Hospice	Service Evaluation	Methodological	Observational	Questionnaires, surveys, standard assessment tools	The PSQ appears an acceptable tool to use in a hospice inpatient setting. Many patients welcomed the opportunity to be involved and give feedback. Using a greater proportion of relatives as an alternative source of feedback could be considered in future studies.	Unfunded. (Tho KH and AF funded by MC)	Education and training	Methodology/Assessment		Mixed	Non-specific
188	Herber OR, Johnston BM	2013	Health and Social Care in the Community	The role of healthcare support workers in providing palliative and end-of-life care in the community: a systematic literature review	1	NA	To explore: (i) What particular tasks ⁄ roles do Health care support workers perform when caring for people at the end of life and their families to comply with their desire to remain at home?; and (ii) the challenges and supporting factors that influence HCSWs’ ability to provide palliative and end-of-life care in the community	Health care professionals	Not applicable	Review	Descriptive	Meta-analysis or systematic review	Review	The findings indicate that HCSWs invest a great deal of their time on emotional and social support as well as on assisting in the provision of personal care. They are also involved in providing care for the dying, respite care for family members and offer domestic support. Three challenges associated with the HCSWs role: emotional attachment, role ambiguity and inadequate training. Supports inclu…	Macmillan Cancer Support	Services and settings	Education and training		Service managers	Non-specific
189	Higginson IJ, Evans CJ, Grande G, Preston N, Morgan M, McCrone P, Lewis P, Fayers P,Harding R, Hotop M, Murray SA, Benalia H, Gysels M, Farquhar M, Todd C	2013	BMC Medicine	Evaluating complex interventions in End of Life Care: the MORECare Statement on good practice generated by a synthesis of transparent expert consultations and systematic reviews	2	NA	To develop evidence-based guidance on the best methods for the design and conduct of research on EoLC (End of Life Care)to further knowledge in the field.	Other (researchers)	Not applicable	Qualitative	Methodological	Systematic review and consensus meeting	Mixed	The MORECare (Methods of Researching End of Life Care) statement provides 36 best practice solutions for research evaluating services and treatments in EoLC to improve study quality and set the standard for future research. The statement may be used alongside existing statements and provides a first step in setting common, much needed standards for evaluative research in EoLC. These are relevant …	NIHR	Methodology/Assessment			Researchers	Non-specific
190	Highet G, Crawford D, Murray SA, Boyd K.	2014	BMJ Supportive & Palliative Care	Development and evaluation of the Supportive and Palliative Care Indicators Tool (SPICT): a mixed-methods study.	1	Scotland - Lothian	To refine and evaluate a practical, clinical tool to help multidisciplinary teams in the UK and internationally, to identify patients at risk of deteriorating and dying in all care settings.	Patients	Hospital	Mixed	Implementation/ guideline development	Ethnography/action research	Questionnaires/Surveys/Standard assessment tools	The SPICT can support clinical judgment by multidisciplinary teams when identifying patients at risk of deteriorating and dying. It helped identify patients with multiple unmet needs who would benefit from earlier, holistic needs assessment, a review of care goals, and anticipatory care planning.	NHS Lothian	Identification	Methodology/assessment		Mixed	Non-specific
191	Hill H, Evans JMM and Forbat L	2015	BMC Nursing	Nurses respond to patients’ psychosocial needs by dealing, ducking, diverting and deferring: an observational study of a hospice ward	3	Scotland Forth Valley	To provide a descriptive exploration of how psychosocial needs (PNs) of patients in a hospice ward are expressed and met, in order to develop an understanding of the provision of psychosocial support in practice.	Mixed (patients and HCPs)	Hospice	Qualitative	Descriptive	Qualitative	Mixed	The provision of psychosocial support is very complex and psychosocial needs are not always easily recognised. This study has allowed an exploration of the actual PNs of patients in a hospice setting, the way in which they were expressed, and how nurses responded to them. The nurses faced the challenge of responding to PNs whilst carrying out the other duties of their shift, and the fact that nur…	Part funded- Strathcarron and Uni of Stirling (pub fees)	Symptoms - psychological or psychosocial	Communication	Education and training	Clinicians, nurses or AHPs	Non-specific
192	Hill HC, Paley J and Forbat L	2014	Palliative Medicine	Observations of professional–patient relationships: A mixed-methods study exploring whether familiarity is a condition for nurses’ provision of psychosocial support.	3	Scotland Forth Valley	To examine the association between familiarity and the provision of psychosocial care by professionals.	Mixed	Hospice	Qualitative	Descriptive	Qualitative	Mixed: participant observation, interviews,organisational and documentary analysis.	The data disconfirm the belief that familiarity is either a necessary or sufficient condition for the provision of psychosocial support. Nurses familiar with patients did not necessarily respond to patients’ psychosocial needs, and nurses with no prior contact with the patient immediately dealt with psychosocial needs. Psychosocial support can be provided on a patient’s first contact with a clini…	Part funded: Strathcarron Hospice	Symptoms - psychological or psychosocial	Communication	Experiences and needs	Clinicians, nurses or AHPs	Non-specific
195	Hockley J and Froggatt K	2006	Palliative Medicine	The development of palliative care knowledge in care homes for older people: the place of action research	2	UK1	To describe the way action research can be used to develop palliative care knowledge in generalist care settings.	Mixed (patiets and HCPs	Care Home	Qualitative	Descriptive	Ethnography/action research	Case study	This paper has considered action research as an important research approach in social inquiry, when the premise of the research is gaining knowledge from practice, and understanding the practice setting better as a result of trying to bring about change. The paper has raised some of the ethical implications specific to action research: the importance of collaboration and recognising bias; issues …	Mixed: St Columba’s Hospice & Health Foundation	Methodology/Assessment	Communication	Education and training	Clinicians, nurses or AHPs	Non cancer
196	Hockley J, Watson J, Oxenham D, Murray SA	2010	Palliative Medicine	The integrated implementation of two end-of-life care tools in nursing care homes in the UK: an in-depth evaluation	1	Scotland-Lothian	Seven private nursing care homes within one district in Scotland undertook to implement, as a package, two end-of-life care tools, namely, the Gold Standards Framework for Care Homes (GSFCH) and an adapted Liverpool Care Pathway for Care Homes (LCP). The aim of the study was an in-depth evaluation of professional practices and residents outcomes.	Patients	Care home	Service Evaluation	Intervention	Observational	Mixed	There was a significant increase in use of Do Not Attempt Resuscitation (DNAR) documentation, advance care planning and use of the Liverpool Care Pathway. An apparent reduction in unnecessary hospital admissions and a reduction in hospital deaths from 15% deaths pre-study to 8% deaths poststudy were also found.The evaluation of this study highlights the impact that specific ‘systems/tools’ (such …	Mixed: The Robertson Trust, Lothian Health Board, St Columba’s Hospice and Macmillan Cancer Support.	Services and settings	Education and training	Co-ordination	Mixed	Non cancer
197	Holland R, Brooksby I, Lenaghan E, Ashton K, Hay L, Smith R, Shepstone L, Lipp A, Daly C, Howe A, Hall R, Harvey I	2007	BMJ	Effectiveness of visits from community pharmacists for patients with heart failure: HeartMed randomised controlled trial.	2	UK2	To test whether a drug review and symptom self management and lifestyle advice intervention by community pharmacists could reduce hospital admissions or mortality in heart failure patients.	Patients	Home	Quantitative	Intervention	Randomised controlled trial / Randomised trial	Randomised controlled trial / Randomised trial	This community pharmacist intervention did not lead to reductions in hospital admissions in contrast to those found in trials of specialist nurse led interventions in heart failure. The intervention had no clear effect on mortality, although deaths were greater in number in the intervention group. The intervention led to no clear improvement in quality of life or drug adherence. There were some i…	Mixed: British Heart Foundation ; Great Yarmouth and Southern Norfolk Primary Care Trusts ; Pfizer	Quality of life	Services and settings		Service managers	Non cancer
200	Holms N, Milligan S, Kydd A	2014	International Journal of Palliative Nursing	A study of the lived experiences of registered nurses who have provided end-of-life care within an intensive care unit	1	Scotland NHS Lanarkshire	This qualitative study explored the experiences of ICU nurses who had provided EOLC to patients and their families.	Health care professionals	Hospital	Qualitative	Descriptive	Qualitative	Interviews/focus groups	ICU nurses do not feel adequately prepared to give proficient EOLC. Those who felt more confident in EOLC had learned what to do over time. Appropriate training, support and improved communication between staff, patients and families is necessary for good EOLC in ICUs.	;	Education and training	Experiences and/or needs		Mixed	Non-specific
202	Hubbard G , McLachlan K Forbat L, Munday D	2011	Palliative Medicine	Recognition by family members that relatives with neurodegenerative disease are likely to die within a year: A meta-ethnography	2	NA	To synthesize evidence of family members recognizing that their relative is likely to die within the year, and identifying the need for palliative care	Carers	Not applicable	Review	Descriptive	Meta-analysis or systematic review	Review	Two key themes were identified. First, family members are intimately aware of changes in their relative’s health and well-being. Sub-themes include family member awareness of different and progressive stages of the disease, noticing deterioration, noticing decline in functional abilities and recognizing that their relative will die. The second key theme is dilemmas of being involved in prognostic…	Lanarkshire Health Board.	Carers	Communication	Prognostication	Clinicians, nurses or AHPs	Non cancer
205	Husband J, Kennedy C.	2006	International Journal of Palliative Nursing	Exploring the role of community palliative care nurse specialists as educators.	1	Scotland - Lothian	To explore the role of community palliative care nurse specialists as educators.	Health care professionals	Hospice	Qualitative	Descriptive	Qualitative	Interviews/focus groups	Data analysis identified three main themes; conflict of expectations, credibility as a teacher and making the education role work. The CNS has a role in education. However for some CNSs, providing informal education rather than formal education may be appropriate	Unspecified	Education and training	Services and settings		Clinicians, nurses or AHPs	Non-specific
207	Innes S and Payne S	2009	Palliative Medicine	Advanced cancer patients’ prognostic information preferences: a review	2	NA	To examine the research literature; to identify preferences for prognostic awareness in advanced cancer patients; to assess how much and what type of prognostic information cancer patients want in advanced disease; and to identify any benefits that patients attribute to prognostic awareness.	Patients	Not applicable	Review	Descriptive	Non-systematic or narrative review	Review	The evidence shows that all patients wanted honesty from their professional team and the vast majority wanted some broad indication of their prognosis, but that preferences for quantitative information were more varied. Benefits associated with realistic awareness included enhanced control and end-of-life planning, which was seen to engender hope. However, for a proportion of patients, hope and r…	Unspecified	Prognostication	Communication	Experiences and needs	Clinicians, nurses or AHPs	Cancer
209	Jaarsma T ,Stromberg A, De Geest S, Fridlund B, Heikkila J, Martensson J et al	2006	European Journal of Cardiovascular Nursing	Heart failure management programmes in Europe	3	International 1	The aims were; 1. to find out which European countries apply HF (heart failure management programmes) and in what proportion relative to the number of hospitals? 2. What are the characteristics of the HF management programmes (e.g. referral system, personnel, setting, and funding)? 3. What is the specific content of these HF management programmes	Patients	Not applicable	Quantitative	Descriptive	Observational	Questionnaire, surveys, standard assessment tools.	Of the 43 European countries approached, 26 (60%) estimated the percentage of HF management programmes. Seven countries reported that they had such programmes in more than 30% of their hospitals. Of the 673 hospitals responding to the questionnaire, 426 (63%) had a HF management programme. Half of the programmes (n =205) were located in an outpatient clinic. In the UK a combination of hospital an…	European Society of Cardiology	Services and settings	International		Service managers/policy makers	Non cancer
212	Jani B, Blane D, Susan Browne S, Montori V, May C, Shippeed N, and Mair FS	2013	Supportive and Palliative Care	Identifying treatment burden as an important concept for end of life care in those with advanced heart failure	3	NA	To seek to show that treatment burden is an important issue for end-of-life care in those with advanced heart failure.	NA	Not applicable	Review	Descriptive	Non-systematic or narrative review	Review	Treatment burden relates to four main areas of work, namely: coherence (sense making work) which refers to the work of developing an understanding of the illness (including its implications), treatment and management; appraisal, which refers to the work of judging, monitoring and adjusting treatments; relationship work which describes the effort put into engaging with others for support; and enac…	Mixed: Marie Curie Cancer Care, British Heart Foundation Scotland and NHS Greater Glasgow and Clyde and CSO.	Coordination	Communication		Health Care Professionals	Non cancer
216	Johnson JR, Burnell-Nugent M, Lossignol D, Ganae-Motan ED, Richard Potts R, Fallon MT	2010	Journal of Pain & Symptom Management	Multicenter, Double-Blind, Randomized, Placebo-Controlled, Parallel-Group Study of the Efficacy, Safety, and Tolerability of THC:CBD Extract and THC Extract in Patients with Intractable Cancer-Related Pain	3	International 1	To compare the efficacy of a tetrahydrocannabinol:cannabidiol (THC:CBD) extract, a nonopioid analgesic endocannabinoid system modulator, and a THC extract, with placebo, in relieving pain in patients with advanced cancer.	Patients	Hospital	Quantitative	Intervention	Randomised controlled trial / Randomised trial	Randomised controlled trial / Randomised trial	The primary analysis of change from baseline in mean pain Numerical Rating Scale (NRS) score was statistically significantly in favor of THC:CBD compared with placebo (improvement of 1.37 vs. 0.69), whereas the THC group showed a nonsignificant change ( 1.01 vs. 0.69). Twice as many patients taking THC:CBD showed a reduction of more than 30% from baseline pain NRS score when compared with placebo…	Pharma: GW Pharma Ltd.	Symptoms - physical			Clinicians, nurses or ACPs	Cancer
217	Johnson JR, Lossignol D, Mary Burnell-Nugent M and Fallon MT	2013	Journal of Pain & Symptom Management	An Open-Label Extension Study to Investigate the Long-Term Safety and Tolerability of THC/CBD Oromucosal Spray and Oromucosal THC Spray in PatientsWith Terminal Cancer-Related Pain Refractory to Strong Opioid Analgesics	3	International 1	To investigate the long-term safety and tolerability of THC/CBD spray and THC spray in relieving pain in patients with advanced cancer.	Patients	Hospital	Quantitative	Intervention	Observational (RCT follow-up)	Questionnaire, surveys, standard assessment tools.	Long-term use of THC/CBD spray was generally well tolerated, with no evidence of a loss of effect for the relief of cancerrelated pain with long-term use. Furthermore, patients who kept using the study medication did not seek to increase their dose of this or other pain-relieving medication over time, suggesting that the adjuvant use of cannabinoids in cancerrelated pain could provide useful bene…	Pharma	Symptoms - physical	Quality of life		Clinicians, nurses or ACPs	Cancer
219	Johnston B	2011	International Journal of Palliative Nursing	UK telehealth initiatives in palliative care: a review	1	UK1	To scope explore evidence on the use of telehealth in relation to pallaitive care in the UK, with particular reference to older people.	NA	Mixed	Review	Descriptive	Scoping review	Review	The evidence suggests that, despite the challenges, there are numerous examples of good practice in relation to telehealth, palliative and end-of-life care, and older people. Developments in technology that have increased the capacity to improve care, through reaching greater numbers of people of all age groups, mean that telehealth has much to offer people living with and dying from advanced ill…	Part of this literature review was carried out as a component of a scoping review into palliative care services in Scotland in a project funded by the Scottish Centre for Telehealth.	ehealth	Communication	Experiences and/or needs	Mixed	Non-specific
220	Johnston B, Astlund U & Brown H	2012	International Journal of Palliative Nursing	Evaluation of the Dignity Care Pathway for community nurses caring for people at the end of life	3	Scotland HB unspecified	To determine the acceptability and feasibility of the Dignity Care Pathyway, an intervention developed for CNs caring for people at the end of life.	Health care professionals	GP practices	Qualitative	Feasibility/Pilot	Qualitative	Mixed: Interviews, focus groups and reflective diaries.	The DCP (Dignity Care Pathway) was acceptable to the community nurses, helped them identify when patients were at the end of life, identified patients’ key concerns, and aided nurses in providing holistic end-of-life care. It requires the nurse to have excellent communication skills. Some of the nurses found it hard to initiate a conversation on dignity-conserving care. The DCP helps nurses to de…	Mixed: a postdoctoral fellowship awarded by the Centre for Health Care Science at the Karolinska Institutet, Sweden, and the Swedish Council for Working Life and Social Research and Queen’s Nursing Institute Scotland (QNIS)	Symptoms - psychological or psychosocial	Communication	Symptoms – psychological or psychosocial	Clinicians, nurses or AHPs	Non-specific
221	Johnston B, Buchanan D, Papadopoulou C, Sandeman G, Lord H	2013	International Journal of Palliative Nursing	Integrating palliative care in lung cancer: an early feasibility study	1	Scotland Tayside NHS	To evaluate the feasibility of conducting an effectiveness trial of early access to palliative care services for people with lung cancer through use of an integrated outpatient model.	Patients	Hospital	Mixed	Descriptive	Observational	Mixed: Questionnaire, clinical review, interview.	Three patients participated in the study. The main reasons for low recruitment were patients’ deteriorating condition and unwillingness to undertake extra hospital visits. However, qualitative data indicated that the participants found this extra layer of supportive care useful in identifying and managing their needs, as well as enabling future planning. Further testing is needed to ascertain the…	NHS Tayside Oncology endowment fund.	Experiences and/or needs	Services and settings		clinicians. Nurses or ACPs	Cancer
222	Johnston B, Gaffney M, Pringle J and Buchanan D	2015	International Journal of Palliative Nursing	The person behind the patient: a feasibility study using the Patient Dignity Question for patients with palliative care needs in hospital	2	Scotland HB unspecified	To assess the feasibility and acceptability of the Patient Dignity Question (PDQ) ‘what do I need to know about you as a person to take the best care of you that I can?’, as a person-centred intervention for patients with palliative needs in the acute hospital setting in Scotland, UK.	Mixed	Hospital	Quantitative	Feasibility/Pilot	Observational	Questionnaire, surveys, standard assessment tools.	The PDQ was feasible and acceptable for this group of participants as a means by which health care professionals may enhance person-centred care for people with palliative needs in an acute hospital.	Unfunded: MSc study	Symptoms - psychological or psychosocial	Communication		Clinicians, nurses or ACPs	Non-specific
223	Johnston B, Kidd L Wengstrom Y, Kearney N	2011	Palliative Medicine	An evaluation of the use of Telehealth within palliative care settings across Scotland	3	Scotland National	To evaluate the current use of Telehealth applications within palliative care across Scotland, and how these and future applications are perceived by patients, carers and professionals.	Mixed	Mixed	Service evaluation	Service evaluation	Qualitative	Interviews/focus groups	Telehealth initiatives are welcomed by patients and carers but these should be an adjunct to clinical care rather than an alternative. The stakeholder interviews revealed several notable differences between those working within areas of high and low Telehealth activity. Principally, areas of high Telehealth activity appear to be driven by national and local policy and seem to benefit from a great…	Scottish Centre for Telehealth.	ehealth	Services and settings	Communication	Mixed	Non-specific
224	Johnston B, McGill M, Milligan S, McElroy D, Foster C, Kearney N	2009	European Journal of Oncology Nursing	Self care and end of life care in advanced cancer: Literature review	2	NA	To explore what is known about how people experiencing end of life care manage their illness themselves, in the advanced stages of their disease.	Mixed Patients and carers	Mixed	Review	Descriptive	Meta-analysis or systematic review	Review	Eighteen articles were included in the review. Themes identified were; interventions for end of life care; self care behaviours used by patients; factors that prevent patients to self care. The nurses’ role in supporting self care for people with advanced cancer is important. The review identifies various ways nurses can empower patients to self care related to oncology	Medical Research Scotland.	Experiences and/or needs	Last days of life		Clinicians, nurses or AHPs	Cancer
225	Johnston B, Pringle J, Gaffney M, Narayanasamy M, McGuire M and Buchanan D	2015	BMC Palliative Care	The dignified approach to care: a pilot study using the patient dignity question as an intervention to enhance dignity and person-centred care for people with palliative care needs in the acute hospital setting	2	Scotland Tayside NHS	To explore the effectiveness of the Patient Dignity Question (PDQ) “What do I need to know about you as a person to take the best care of you that I can?) as an intervention to improve person-centred care. A secondary aim was to determine the overall acceptability of the PDQ for patients, families and staff.	Mixed	Hospital	Mixed	Intervention	Qualitative	Mixed: Questionnaires and interviews	Results showed a positive correlation between higher PCQ-P scores and higher CARE scores, indicating that the PDQ can make improvements to a person-centred environment and levels of empathy perceived by patients. The PDQ has potential to improve patients’ perceptions of care, and HCP attitudes. Furthermore, it was well received by participants. The PDQ could be incorporated into clinical practice…	Mixed: Macmillan Cancer Support and NHS Tayside (endowment fund grant 2013/14).	Symptoms - psychological or psychosocial	Communication	Services and settings	Clinicians, nurses or Acps	Non-specific
226	Johnston B, Rogerson L, Macijauskiene J, Blaževičienė A and Cholewka P	2014	BMC Nursing	An exploration of self-management support in the context of palliative nursing: a modified concept analysis	3	NA	To explore the issue of how self-management support in palliative nursing is conceptualised in the literature.	NA	Not applicable	Review	Descriptive	Meta-analysis or systematic review	Review	Self-management support in palliative nursing has been defined as assessing, planning, and implementing appropriate care to enable the patient to live until they die and supporting the patient to be given the means to master or deal with their illness or their effects of their illness themselves. Clarity with the concept of self-management support and palliative nursing could enable nurses to pro…	EACEA/FIPSE funded policy orientated measure grant 2010–2013.	Methodology/assessment	Education and training		Clinicians, nurses or AHPs	Non-specific
227	Johnston B, Smith LN	2006	Journal of Advanced Nursing	Nurses’ and patients’ perceptions of expert palliative nursing care	1	Scotland Greater Glasgow and Clyde	To explore the perceptions of patients and nurses of palliative care and, in particular, the concept of the expert palliative nurse	Mixed	Mixed (hospital and Hospice)	Qualitative	Descriptive	Qualitative	Interviews/focus groups	Dying patients had a desire to maintain independence and remain in control. Palliative care nurses experienced both effective and ineffective interpersonal communication, the building of therapeutic relationships with dying patients and attempting to control patients’ pain and distressing symptoms. Patients and nurses agreed that the two most important characteristics of an expert palliative nurs…	Strathcarron Hospice	Experiences and/or needs	Communication	Carers	Clinicians, nurses or ACPs	Non-specific
229	Johnston BM, Milligan S, Foster C Kearney N	2012	Supportive Care in Cancer	Self-care and end of life care—patients’ and carers’ experience a qualitative study utilising serial triangulated interviews	2	Scotland Highland	To understand patient and carer experiences of end of life care and to explore how patients care for themselves at the end of life in Scotland.	Mixed	Unspecified	Qualitative	Descriptive	Qualitative	Interviews/focus groups	Maintaining normality and preparing for death were the two most important areas, for the patients in the study, as far as their self-care was concerned. Patients wished support that enabled them to maintain their independence and remain at home. People managed their illness both physically and emotionally; managing and adjusting to their lack of independence and keeping control were keys to most …	Medical Research Scotland.	Experiences and/or needs	Carers		Clinicians, nurses or ACPs	Cancer
231	Keeley PW.	2009	Clinical Evidence	Delirium at the end of life	1	Not applicable	To establish: what are the effects of interventions at the end of life in people with delirium caused by underlying terminal illness?	Patients	Mixed	Review	Descriptive	Meta-analysis or systematic review	Review	There is no direct information from RCTs about whether or not haloperidol is better than no active treatment. There is consensus that it is likely to be effective for the management of delirium in the palliative care setting. The effectiveness of artificial hydration, barbiturates, benzodiazepines, opioid switching, phenothiazines and propofol is unknown.	Unfunded	Symptoms - physical	Symptoms - psychological or psychosocial		Clinicians	Non-specific
232	Keeley PW, Waterhouse ET, Noble SIR.	2007	Palliative Medicine	The evidence base of palliative medicine: is inpatient palliative medicine evidence-based?	2	Not applicable	To critically examine the papers cited in support of the claim that palliative medicine is evidence-based	Not applicable	Unspecified	Secondary data analysis	Other	Secondary data analysis	Secondary data analysis	Of the RCTs, 15/25 (60%) had a high risk of bias; of the other controlled studies, 5/6 (83%) had a high risk of bias. The studies were generally applicable to a population with advanced disease. The claim that inpatient palliative medicine is evidence-based is at best tenuous and at worst misleading.	Unfunded	Methodology/assessment			Mixed: clinicians and researchers	Non-specific
233	Kendall M, Boyd K, Campbell C, Cormie P, Fife S, Thomas K, Weller D, Murray SA.	2006	Family Practice	How do people with cancer wish to be cared for in primary care? Serial discussion groups of patients and carers.	2	Scotland - National	To involve patients with cancer, and their carers, in designing a framework for providing effective cancer care in primary care	Mixed: patients and carers	Mixed	Qualitative	Descriptive	Action research	Interviews/focus groups	Patients with cancer and their carers identified five key times in the cancer journey as being especially significant from their perspective: around diagnosis, during treatment, after discharge, at recurrence and the final weeks. At each key time, there were five major issues of concern: information, communication, equity, a holistic approach and patient-centred care. Proactive and ongoing contac…	Mixed: the Scottish Executive Health Department and the Scottish Funding Council	Experiences and/or needs	Services and settings		Clinicians	Cancer
235	Kendall M, Carduff E, Lloyd A, Kimbell B, Cavers D, Buckingham S, Boyd K, Grant L, Worth A, Pinnock H, Sheikh A, Murray SA.	2015	Journal of Pain & Symptom Management	Different Experiences and Goals in Different Advanced Diseases: Comparing Serial Interviews with Patients With Cancer, Organ Failure, or Frailty and Their Family and Professional Carers	3	Scotland (further detail not specified)	To understand how patients with different advanced conditions and their family and professional caregivers perceive their deteriorating health and the services they need	Mixed: patients, carers and health care professionals	Unspecified	Secondary data analysis	Descriptive	Qualitative	Mixed	Narratives about cancer typically had a clear beginning, middle, and an anticipated end. Cancer patients gave a well-rehearsed account of their illness, hoping for recovery alongside fear of dying. In contrast, people with organ failure and their family caregivers struggled to pinpoint when their illness began, or to speak openly about death, hoping instead to avoid further deterioration. Frail o…	Unfunded	Experiences and/or needs	Services and settings		Clinicians	Comparison
236	Kendall M, Harris F, Boyd K, Sheikh A, Murray SA, Brown D, Mallinson I, Kearney N, Worth A.	2007	BMJ	Key challenges and ways forward in researching the "good death": qualitative in-depth interview and focus group study	1	International1	To understand key challenges in researching end of life issues and identify ways of overcoming these	Mixed: researchers, patients and carers	Not applicable	Qualitative	Descriptive	Qualitative	Interviews/focus groups	Researchers highlighted the difficulty of defining the end of life, overprotective gatekeeping by ethics committees and clinical staff, the need to factor in high attrition rates associated with deterioration or death, and managing the emotions of participants and research staff. People affected by cancer and researchers suggested that many people nearing the end of life do want to be offered the…	Charity - Macmillan	Methodology/assessment			Researchers	Non-specific
237	Kendall M, Mason B, Momen N, Barclay S, Munday D, Lovick R, MacPherson S, Paterson E, Baughan P, Cormie P, Kiehlmann P, Free A, Murray SA.	2013	Family Practice	Proactive cancer care in primary care: a mixed-methods study	2	UK1	To assess the feasibility of using a structured template to provide early proactive follow-up of patients in primary care from cancer diagnosis onwards	Mixed: patients, carers and health care professionals	Mixed	Mixed	Descriptive	Mixed	Mixed: interviews, case note review, assessment tool	Anticipatory cancer care from diagnosis to cure or death in primary care is feasible in the UK and acceptable to patients, although there are barriers. The process promoted continuity and holism. General practitioners reported it needed to be better integrated in their medical records with computerised prompts in place.	Charity - Macmillan	Services and settings	Experiences or needs		Mixed: clinicians and service managers	Cancer
238	Kennedy C, Brooks Young P, Nicol J, Campbell K, Gray Brunton C.	2015	Journal of Clinical Nursing	Fluid role boundaries: exploring the contribution of the advanced nurse practitioner to multi-professional palliative care	3	Not specified	To explore the core domains of the Advanced Nurse Practitioner role in palliative clinical care, research and audit, education and leadership; to describe the complex decision-making skills and clinical competencies for expanded practice; to describe 'expanded practice' in a palliative care context	Mixed	Mixed	Qualitative	Descriptive	Qualitative	Mixed: interviews/focus groups; audio-diaries; observation	The Advanced Nurse Practitioner role offers a unique contribution to the service and these roles were characterised by fluid role boundaries. There is an overarching notion of the delivery of person-centred care in the palliative care context.	Charity - Macmillan	Education and training	Services and settings		Mixed: clinicians and service managers	Non-specific
239	Kennedy C, Brooks Young P, Brunton Gray C, Larkin P, Connolly M, Wilde-Larsson B, Larsson M, Smith T, Chater S.	2014	BMJ Supportive & Palliative Care	Diagnosing dying: an integrative literature review	3	NA	To examine the nature of evidence available to identify how patients are judged by clinicians as being in the final hours or days of life	Health care professionals	Mixed	Review	Descriptive	Meta-analysis or systematic review	Review	There is an overarching theme of uncertainty in diagnosing dying and two subthemes: the 'characteristics of dying' involve dying trajectories that incorporate physical, social, spiritual and psychological decline towards death; 'treatment orientation' where decision making related to diagnosing dying may remain focused towards biomedical interventions rather than systematic planning for end-of-li…	Unfunded	Identification	Last days of life		Clinicians	Non-specific
240	Kennedy C, McIntyre R, Worth A, Hogg R.	2008	International Journal of Palliative Nursing	Supporting children and families facing the death of a parent: part 1.	1	NA	To present findings from a review of key literature and from a scoping of current provision of support for children facing the death of a parent.	NA	Not applicable	Review	Descriptive	Non-systematic or narrative review	Review	The review processes uncovered a range of national and local bereavement services. Bereavement was reported as a normal life event and part of human experience. Health, education and social services personnel need to respond to individual needs, accepting that not all bereaved children require complex, longterm interventions.	Macmillan Cancer Support	Bereavement	Children	Services and settings	Mixed	Non-specific
241	Kennedy C, McIntyre R, Worth A, Hogg R.	2008	International Journal of Palliative Nursing	Supporting children and families facing the death of a parent: part 2	1	Scotland (further detail not specified)	To explore the experiences of families with children facing the death of a parent and to report on the views of children, parents and key stakeholders of a new bereavement support service for such families	Mixed: family members and stakeholders	Unspecified	Qualitative	Descriptive	Observational	Case study	Five themes emerged regarding the experiences of families with children facing the death of a parent: thrown into chaos; lost in the panic; holding them steady; journeying together; the road ahead. The clear strengths of the new service are its holistic, family-focused approach and the skills and expertise of the family support worker. Those who used the service valued it highly and fully endorse…	Charity - Macmillan	Children	Experiences and/or needs	Services and settings	Mixed: clinicians; service managers	Non-specific
242	Kessler R, Stahl E, Vogelmeier C, Haughney J, Trudeau E, Lofdahl CG, Partridge MR.	2006	Chest	Patient Understanding, Detection, and Experience of COPD Exacerbations: An Observational, Interview-Based Study	3	International1	To gain a greater insight into patients' comprehension and experience of COPD exacerbations, and to explore the burden of exacerbations from their perspective	Patients	Home	Qualitative	Descriptive	Observational	Interviews/focus groups	Patients with frequent exacerbations have a poor understanding of the term 'exacerbation'. Patient recollections suggest that exacerbation profiles vary enormously between patients but that symptoms/warning signs are fairly consistent within individuals, and are generally recognisable. Exacerbations appear to have a significant impact on patient wellbeing, including psychological wellbeing, and t…	Pharma - AstraZeneca	Experiences and/or needs	Symptoms - physical		Clinicians	Non cancer
243	Kidd L, Cayless S, Johnston B, Wengstrom Y.	2010	Journal of Telemedicine and Telecare	Telehealth in palliative care in the UK: a review of the evidence	3	NA	To explore (with reference to the palliative care sector) who is using telehealth, for what purpose is telehealth being used and is telehealth use increasing within the clinical setting	Mixed: patients, carers and health care professionals	Mixed	Review	Descriptive	Scoping review	Review	Telehealth was being used by a range of health professionals in oncology care settings that included specialist palliative care, hospices, primary care settings, nursing homes, hospitals and patients and carers. The most common applications were: out-of-hours telephone support, advice services for palliative care patients, carers and health professionals, videoconferencing for interactive case di…	Other - Scottish Centre for Telehealth	eHealth	Services and settings		Mixed: clinicians; service managers	Non-specific
244	Kidd L, Forbat L, Kochen M, Kearney N.	2011	European Journal of Cancer Care	The supportive care needs of carers of people affected by cancer stationed in British Forces Germany	3	International2	To determine the supportive care needs of unpaid carers within British Forces currently stationed in Germany	Carers	Other: army garrisons	Qualitative	Descriptive	Qualitative	Interviews/focus groups	Three key themes were identified: 1) impact on carers of their partners being diagnosed with cancer; 2) provision of support; 3) challenges to accessing and obtaining support. Central issues relate to the context of working and living in the armed forces and a lack of supportive care infrastructure.	Mixed: British Forces Germany Health Services and the Defence Medical Welfare Service	Experiences and/or needs	Carers		Mixed: clinicians; service managers (specifically for army)	Cancer
245	Kimbell B, Boyd K, Kendall M, Iredale J, Murray SA.	2015	BMJ Open	Managing uncertainty in advanced liver disease: a qualitative, multiperspective, serial interview study	1	Scotland - Lothian	To understand the experiences and support needs of people with advanced liver disease and those of their lay and professional carers to inform improvements in the supportive and palliative care of this patient group	Mixed: patients, carers and health care professionals	Mixed: primary and secondary care	Qualitative	Descriptive	Phenomenology	Interviews/focus groups	Uncertainty dominated experiences throughout the course of the illness, across patients' considerable physical, psychological, social and existential needs and affected patients, lay carers and professionals. This related to the nature of the condition, the unpredicability of physical deteriorations and prognosis, poor communication and information-sharing, and complexities of care.	Research Council - ESRC	Experiences and/or needs	Identification		Clinicians	Non cancer
246	Kimbell B, Murray SA.	2015	BMJ Supportive & Palliative Care	What is the patient experience of advanced liver disease? A scoping review of the literature	1	Not applicable	To establish what is currently known about the patient experience of advanced liver disease	Patients	Mixed	Review	Descriptive	Scoping review	Review	121 articles were reviewed in full. Patients with advanced liver disease experience many physical and psychosocial challenges, often of a greater severity than those reported in other advanced conditions. They are affected by gastrointestinal problems and fatigue, with both linked to higher levels of depression. Only 2 studies explored the holistic patient experience.	Research Council - ESRC	Experiences and/or needs	Symptoms physical	Symptoms psychological or psychosocial	Clinicians	Non cancer
247	Knudsen AK, Brunelli C, Kaasa S, Apolone G, Corli O, Montanari M, Fainsinger R, Aass N, Fayers P, Caraceni A, Klepstad P.	2011	European Journal of Pain	Which variables are associated with pain intensity and treatment response in advanced cancer patients? - Implications for a future classification system for cancer pain	3	Not specified	To apply empirical data to investigate which variables to include in an international cancer pain classification system - to what extent are the variables pain mechanism, breakthrough pain and psychological distress associated with pain intensity and/or response to pain treatment?; are other previously identified variables relevant for cancer pain classification associated with pain intensity and…	Patients	Unspecified	Quantitative	Methodological	Observational	Questionnaire, surveys, standard assessment tools.	Breakthrough pain and psychological distress were confirmed as key variables of a future classification system. Candidate variables were: sleep, opioid dose, pain mechanism, use of non-opioids, pain localisation, cancer diagnosis, location of metastases, addiction.	Mixed: EU Framework; Norwegian Research Council; Italian Association for Cancer Research; Central Norway Regional Health Authority	Symptoms - physical	Methodology/assessment		Clinicians	Cancer
248	Koekkoek JAF, Dirven L, Reijneveld JC, Sizoo EM, Pasman HRW, Postma TJ, Deliens L, Grant R, McNamara S, Grisold W, Medicus E, Stockhammer G, Oberndorfer S, Flechl B, Marosi C, Taphoorn MJB, Heimans JJ.	2014	Journal of Neuro-oncology	End of life care in high-grade glioma patients in three European countries: a comparative study	3	International1	To describe the differences in the organisation of care for high grade glioma, patient's treatment preferences and patient's experiences with end of life care according to the patient's relative; to explore possible differences in patient's perceived quality of care between the three countries; to identify determinants of good quality of care	Mixed: patients, carers	Not applicable	Quantitative	Descriptive	Observational	Questionnaire, surveys, standard assessment tools.	Dying at the preferred place, satisfaction with information provided and effective symptom treatment were independently associated with good quality of care. There are various cross-national differences in organisation and experiences with end of life care for high grade glioma but patient's perceived quality of care is similar in the three countries.	Mixed: St Jacobusstichting The Hague; Foundation 'ZOLEON'; Foundation 'Chanrone'	Quality of life	Services and settings	Experiences and/or needs	Mixed: clinicians; service managers	Cancer
249	Koekkoek JAF, Dirven L, Sizoo EM, Pasman HRW, Heimans JJ, Postma TJ, Deliens L, Grant R, McNamara S, Stockhammer G, Medicus E, Taphoorn MJB, Reijneveld JC.	2014	Journal of Neuro-oncology	Symptoms and medication management in the end of life phase of high-grade glioma patients	3	International1	To outline symptoms and medication use at 3 months and at 1 week before death and to explore the association between symptom prevalence and patient's perceived quality of care in high grade glioma	Patients	Hospital	Quantitative	Descriptive	Observational	Questionnaire, surveys, standard assessment tools.	Somnolence, focal neurological deficits and cognitive disturbances were the most prevalent symptoms during the end of life phase. Overall, disease-specific symptoms occurred more often than general end of life symptoms at both 3 months and 1 week before death. High symptom frequency at 1 week before death negatively affects patient's perceived quality of care.	Mixed: St Jacobusstichting The Hague; Foundation 'ZOLEON'; Foundation 'Chanrone'	Symptoms - physical	Quality of life		Clinicians	Cancer
252	Kristiansen M, Irshad T, Worth A, Bhopal R, Lawton J, Sheikh A.	2014	Ethnicity and Health	The practice of hope: a longitudinal, multi-perspective qualitative study among South Asian Sikhs and Muslims with life-limiting illness in Scotland	3	Scotland (further detail not specified)	To explore the role of faith and religious identity in shaping end of life experiences in South Asian Muslims and Sikhs with life-limiting illnesses	Mixed: patients, carers and health professionals	Unspecified	Secondary data analysis	Descriptive	Phenomenology	Interviews/focus groups	Hope emerged as a central construct in illness accounts as participants struggled to make sense of and uphold a meaningful life. Clinical encounters and, for some, religious beliefs served as sources of hope. Changing images of hope were formulated and reflected as illness progressed or treatments failed. These ranged from hoping for cure, prolonged life, the regaining of lost capabilities needed…	Government - CSO	Symptoms - spiritual	Experiences and/or needs		Clinicians	Non-specific
253	Kristiansen M, Younis T, Hassani A, Sheikh A.	2015	Journal of Religion and Health	Experiencing Loss: A Muslim Widow's Bereavement Narrative	3	International2	To explore how Islam, minority status and refugee experiences intersect in shaping meaning-making processes following bereavement	Carers	Unspecified	Qualitative	Descriptive	Phenomenology	Interviews/focus groups	This was a biographical account of personal loss from one Muslim Palestinian refugee (husband died of lung cancer). Religious beliefs can provide the means to make sense of and narrate the personal experience of loss to others but they must be appreciated within a particular biography and sociocultural context.	Unspecified	Bereavement	Experiences and/or needs		Clinicians	Non-specific
257	Laird BJ, Kaasa S, McMillan DC, Fallon MT, Hjermstad MJ, Fayers P, Klepstad P.	2013	Clinical Cancer Research	Prognostic Factors in Patients with Advanced Cancer: A Comparison of Clinicopathological Factors and the Development of an Inflammation-Based Prognostic System	3	International1	To compare key factors in prognosis (performance status, patient-reported outcomes) with an inflammation-based score	Patients	Not applicable	Quantitative	Methodological	Secondary data analysis	Database analysis	Data were available on 1825 patients (test) and 631 patients (validation). On multivariate analysis, performance status and Glasgow Prognostic Score were independently associated with, and were the strongest predictors of survival. Survival at 3 months varied from 82% (mGPS 0) to 39% (mGPS 2) and from 75% (performance status 0-1) to 14% (performance status 4). A systemic inflammation-based score,…	Mixed: Norwegian Research Council; European Union's 6th Framework	Prognostication	Methodology/assessment		Clinicians	Cancer
258	Laird BJ, McMillan DC, Fayers P, Fearon K, Kaasa S, Fallon MT, Klepstad P.	2013	The Oncologist	The Systemic Inflammatory Response and Its Relationship to Pain and Other Symptoms in Advanced Cancer	3	Not specified	To examine the relationship between symptoms (pain and other key symptoms) and systemic inflammation in patients with advanced cancer	Patients	Mixed	Quantitative	Descriptive	Observational	Database analysis	Data was available for 1466 patients. The following were associated with increased levels of inflammation: performance status; survival; pain; anorexia; cognitive dysfunction; dyspnoea; fatigue; physical dysfunction; role dysfunction; social dysfunction; poor quality of life.	Mixed: Norwegian Research Council; European Union's 6th Framework	Symptoms - physical			Mixed: clinicians; researchers	Cancer
259	Laird BJ, Scott AC, Colvin LA, McKeon A-L, Murray GD, Fearon KCH, Fallon MT.	2011	Journal of Pain & Symptom Management	Pain, Depression, and Fatigue as a Symptom Cluster in Advanced Cancer	1	Not specified	To examine whether pain, depression and fatigue exist as a symptom cluster in advanced cancer patients and might be related to systemic inflammation	Patients	Not applicable	Secondary data analysis	Descriptive	Secondary data analysis	Secondary data analysis	Pain, depression and fatigue are clustered (between 2-4 times as many patients have all 3 symptoms as would be expected if the symptoms only coexist by chance). CRP (plasma C reactive protein) was not related to the symptom cluster. There was a strong relationship between the pattern of symptoms and physical functioning.	Mixed: National Cancer Research Institute; Beatson Oncology Centre	Symptoms - physical	Symptoms psychological or psychosocial		Mixed: clinicians; researchers	Cancer
262	Lawton S, Denholm M, Macaulay L, Grant E, Davie A	2012	British Journal of Community Nursing	Timely symptom management at end of life using 'just in case' boxes	1	Scotland - Grampian	To explore awareness and experience of anticipatory prescribing at the end of life using 'just in case' boxes	Health care professionals	GP Practices	Service evaluation	Descriptive	Observational	Questionnaires/Surveys/Standard assessment tools	Of the 65 primary care bases, all had heard about the 'just in case' box and most had used it. There were 37 positive comments about benefits to patients, 15 comments about process and 11 negative comments, often about possible drug wastage. The cost of a prescription was estimated at £22.12.	Unfunded	Services and settings	Health Economics		Clinicians	Non-specific
265	Lee HTS, Melia KM, Yao CA, Lin CJ, Chiu TY, Hu WY.	2013	American Journal of Hospice & Palliative Medicine	Providing Hospice Home Care to the Terminally Ill Elderly People with Cancer in Taiwan: Family Experiences and Needs	3	International2	To examine family experience and need in relation to the provision of hospice home care to terminally ill elderly people with cancer in Taiwan	Carers	Home	Qualitative	Descriptive	Qualitative	Interviews/focus groups	Interviews revealed 5 themes: hoping for a cure; experiencing fluctuating emotions; accepting the patient's dying; regarding the patient's death as a good death; needing emotional support and information. Caregivers in hospice home care who experienced difficulties tended to seek emotional support and information throughout the entire caregiving process.	Unfunded	Carers	Experiences and/or needs		Clinicians	Non-specific
266	Lee SH, Cox KM, Grant R, Kennedy C, Kilbride L.	2012	Cochrane Database of Systematic Reviews	Patient positioning (mobilisation) and bracing for pain relief and spinal stability in metastatic spinal cord compression in adults	1	Not applicable	To investigate the correct positioning (or mobilisation) and examine the effects of spinal bracing to relieve pain or to prevent further vertebral collapse in patients with metastatic spinal cord compression	Patients	Not applicable	Review	Descriptive	Meta-analysis or systematic review	Review	1611 studies screened. There is a lack of evidence base as no studies met the inclusion criteria. Many papers identified the importance of mobilisation but no RCTs have been undertaken. No RCTs of bracing in cord compression were identified.	Unspecified	Symptoms - physical			Mixed: clinicians; researchers	Cancer
267	Lee SH, Grant R, Kennedy C, Kilbride L.	2015	Cochrane Database of Systematic Reviews	Positioning and spinal bracing for pain relief in metastatic spinal cord compression in adults	2	Not applicable	To investigate the correct positioning (or mobilisation) and examine the effects of spinal bracing to relieve pain or to prevent further vertebral collapse in patients with metastatic spinal cord compression	Patients	Not applicable	Review	Descriptive	Meta-analysis or systematic review	Review	For the 2012 version of the review, 1611 studies were screened. For this update, 347 potential titles were identified and 300 were screened after removal of duplicates. Since publication of the original version of the review, no new studies were found and the conclusions from 2012 remain unchanged.	Unspecified	Symptoms - physical			Mixed: clinicians; researchers	Cancer
268	Leeming A, Murray SA, Kendall M.	2014	European Journal of Cardiovascular Nursing	The impact of advanced heart failure on social, psychological and existential aspects of personhood	2	Not specified	To explore of the impact of advanced heart failure on the psychological, social and existential aspects of patients' lives	Mixed: patients, carers and health professionals	Unspecified	Secondary data analysis	Descriptive	Qualitative	Interviews/focus groups	18 transcripts from 5 cases were examined. 3 key themes were identified: social isolation; psychological issues and coping strategies; existential concerns.	Unfunded	Symptoms - psychological or psychosocial	Symptoms - spiritual	Experiences and needs	Clinicians	Non cancer
269	Leonard M, Spiller J, Keen J, MacLullich A, Kamholtz B, Meagher D.	2009	Psychosomatics	Symptoms of Depression and Delirium Assessed Serially in Palliative-Care Inpatients	3	Scotland - Lothian	To assess how common mood disturbances are in patients with delirium, what symptoms are common to both delirium and depression and what relationship these symptoms have when assessed serially	Patients	Hospice	Quantitative	Descriptive	Observational	Questionnaire, surveys, standard assessment tools.	Overall, 51% patients experienced either major depression or delirium. Most patients with syndromal delirium also met criteria for major depressive illness and 50% of those with depression had delirium or subsyndromal delirium. Delirium symptoms were less common in patients with major depression than depressive symptoms in patients with delirium or subsyndromal delirium.	Unspecified	Symptoms - psychological or psychosocial	Symptoms - physical		Clinicians	Non-specific
270	Leonard MM, Agar M, Spiller JA, Davis B, Mohamad MM, Meagher DJ, Lawlor PG.	2014	Journal of Pain & Symptom Management	Delirium Diagnostic and Classification Challenges in Palliative Care: Subsyndromal Delirium, Comorbid Delirium-Dementia, and Psychomotor Subtypes	3	Not applicable	To review three major areas that create diagnostic and classification challenges in relation to delirium in palliative care: subsyndromal delirium (SD), delirium in the context of comorbid dementia, and classification of psychomotor subtypes; and to identify knowledge gaps and research priorities.	Patients	Not applicable	Review	Descriptive	Non-systematic or narrative review	Review	Recent literature data highlight the frequency and impact of subsyndromal dementia, the relevance of comorbid dementia and the propensity for a hypoactive presentation of delirium in the palliative population. The differential diagnoses are wide and include pain, fatigue, mood disturbance, psychoactive medication effects and other causes for altered consciousness.	Mixed: Bruyere Foundation; Department of Medicine, University of Ottawa; Health Research Board (Ireland); All-Ireland Institute of Hospice and Palliative Care	Symptoms - psychological or psychosocial	Symtpoms-physical		Mixed: clinicians; researchers	Non-specific
271	Levack P, Buchanan D, Dryden H, Baker L	2008	Journal of the Royal College of Physicians Edinburgh	Specialist palliative care provision in a major teaching hospital and cancer centre - an eight-year experience	1	Scotland - Tayside	To report the experience of a specialist palliative care consultation service in a cancer centre and teaching hospital over eight years.	Other: palliative care service	Hospital	Service evaluation	Descriptive	Observational	Database analysis	The number, age and frailty of referred patients increased every year. The median time from referral to death was 27 days. Most referrals were for symptom control and the number of such referrals doubled over the years. The service responded by providing a shorter, more intensive service. Co-management between palliative medicine and other consultants increased.	Unspecified	Services and settings			Mixed: clinicians; service managers	Cancer
272	Lie HC, Hjermstad MJ, Fayers P, Finset A, Kaasa S, Loge JH.	2015	Journal of Affective Disorders	Depression in advanced cancer - Assessment challenges and associations with disease load	3	Not specified	To investigate the effect of different scoring methods of depressive symptoms on detecting depression and the relationship between disease load and depression amonst patients with advanced cancer	Patients	Mixed	Quantitative	Descriptive	Observational	Questionnaire, surveys, standard assessment tools.	The scoring-method, not excluding somatic symptoms, had the greatest effect on assessment outcomes. Depression was significantly associated with more pain and lower performance status irrespective of scoring method.	Mixed: European Commission's 6th Framework Programme; Norwegian Cancer Society	Symptoms - psychological or psychosocial	Methodology/assessment		Clinicians	Cancer
273	Linklater G, Lawton S, Fielding S, Macaulay L, Carroll D, Pang D	2012	BMJ Supportive & Palliative Care	Introducing the Palliative Performance Scale (PPS) to clinicians: the Grampian experience	2	Scotland - Grampian	To determine how practical and useful the Palliative Performance Scale is for clinicians looking after palliative patients in a variety of settings	Mixed: health care professionals; patients	Mixed	Service evaluation	Methodological	Observational	Questionnaires/Surveys/Standard assessment tools	Most respondents found the PPS easy to use and that it helped recognise disease progression in cancer patients but not in patients with dementia/frailty. Lower PPS scores at initial assessment indicated poorer prognosis. Falling PPS scores increased the risk of death compared with patients whose PPS scores remained static or improved.	Charity - Friends of Roxburghe House	Methodology/Assessment			Clinicians	Non-specific
274	Linklater G, Lawton S, Macaulay L, Carroll D	2009	International Journal on Disability and Human Development	Palliative patients with pain: Why the family physician phones a specialist advice line	1	Scotland - Grampian	To highlight the areas of pain management that GPs find challenging and the contribution that a specialist palliative care telephone advice line can make to routine care	Health care professionals	Mixed	Service evaluation	Descriptive	Retrospective case note review	Retrospective case note review or documentary analysis	76% calls related to patients with cancer. Over 6 years, GPs called advice line 578 times. Of these calls, 225 were about pain management: 68 about specific types of pain; 85 regarding complex pain problems that were not responding to current treatment; 32 relating to prescription of fentanyl patches; 34 about patients unable to tolerate oral medications.	Unspecified	ehealth	Services and settings	Education and training	Clinicians	Non-specific
276	Linklater GT.	2010	Journal of the Royal College of Physicians Edinburgh	Educational needs of foundation doctors caring for dying patients	1	Scotland - National	To explore the experiences of junior doctors looking after dying patients, with a view to developing an educational intervention that would address any identified educational needs.	Health care professionals	Mixed	Quantitative	Descriptive	Observational	Questionnaire, surveys, standard assessment tools.	Year One Foundation Doctors are frequently exposed to patient death, with 61% finding their most memorable patient death to be emotionally distressing. 26% had recent experience of significant personal bereavement. Communicating with patients and relatives at the end of life, concerns about overtreatment and lack of senior support are particularly difficult issues.	Unspecified	Education and training	Experiences and/or needs		Mixed: Clinicians & Educators	Non-specific
277	Linklater GT, Bowden J, Pope L, McFatter F, Hutchison SMW, Carragher PJ, Walley J, Fallon M, Murray SA.	2014	Medical Teacher	Developing learning outcomes for medical students and foundation doctors in palliative care: A national consensus-seeking initiative in Scotland	1	Scotland - National	To develop consensus learning outcomes for palliative care teaching in the university medical schools in Scotland	Students	Other	Qualitative	Implementation/ guideline development	Consensus meeting	Expert panel	Consensus learning outcomes for undergraduate palliative care were agreed. Many of the outcomes in the curriculum relate to specific tasks relevant to junior doctors e.g. how to prescribe anticipatory medication etc. There are also broader knowledge-based outcomes e.g. understanding the palliative care needs of patients with non-malignant diagnoses.	Unspecified	Education and training			Educators	Non-specific
278	Low C, Finucane A, Mason B, Spiller J.	2014	International Journal of Palliative Nursing	Palliative care staff's perceptions of do not attempt cardiopulmonary resuscitation discussions	1	Scotland - Lothian	To explore how specialist palliative care staff from one Scottish hospice experience DNACPR discussions	Health care professionals	Hospice	Qualitative	Descriptive	Qualitative	Interviews/focus groups	Clinicians found DNACPR discussions challenging and experienced anxiety before discussions took place. They found it most appropriate to discuss DNACPR in the context of wider end-of-life discussions and in response to patient triggers. Patient-clinician relationships were complex and could make the conversation easier or more difficult. Negative patient reactions were rare and discussions were t…	Unfunded	Communication			Clinicians	Non-specific
279	Lundh Hagelin C, Wengstrom Y, Furst CL.	2009	Supportive Care in Cancer	Patterns of fatigue related to advanced disease and radiotherapy in patients with cancer - a comparative cross-sectional study of fatigue intensity and characteristics	3	International2	To explore and describe the prevalence and patterns of cancer-related fatigue in patients with advanced cancer as well as patients undergoing curative radiotherapy; to explore the association of anxiety and depression with fatigue.	Patients	Mixed	Quantitative	Descriptive	Observational	Questionnaire, surveys, standard assessment tools.	Patients with advanced disease had an increased probability of experiencing all aspects of fatigue, except for mental fatigue, as compared to patients undergoing radiation. Higher scores for depression than for anxiety were reported when patients had high levels of fatigue.	Mixed: the National Health Care Postgraduate School; Karolinska Institutet; the Swedish Cancer Society; Stockholm County Council.	Symptoms - physical	Symptoms - psychological/psychosocial		Clinicians	Cancer
280	Lynch T, Clark D, Centeno C, Rocafort J, de Lima L, Filbet M, Hegedus K, Belle O, Giordano A, Guillen F, Wright M	2010	Palliative Medicine	Barriers to the development of palliative care in Western Europe	3	International1	To identify barriers to the development of palliative care in Western Europe	Other: palliative care institutions	Unspecified	Qualitative	Descriptive	Observational	Questionnaires/Surveys/Standard assessment tools	There are 6 significant barriers: lack of palliative care education and training programmes; lack of awareness and recognition of palliative care; limited availability of/knowledge about opioid analgesics; limited funding; lack of coordination amongst services; uneven palliative care coverage.	Mixed: University of Navarra Research Program; Mundipharma International; International Observatory on End of Life Care; the International Association of Hospice and Pallative Care; Help the Hospices; EAPC	Services and settings	Public health	Education and training	Mixed: policy makers; service managers; clinicians	Non-specific
281	Lynch T, Connor S, Clark D.	2013	Journal of Pain & Symptom Management	Mapping Levels of Palliative Care Development: A Global Update	2	International1	To categorise palliative care development, country by country, throughout the world, showing changes over time.	Not applicable	Not applicable	Mixed	Descriptive	Epidemiological	Mixed: review; mapping, expert panel	There are 6 categories: no known hospice-palliative care activity; capacity-buidling activity; isolated palliative care provision; generalised palliative care provision; countries with preliminary integration of hospice-palliative care service into mainstream service provision; countries with advanced integration of hospice-palliative care service into mainstream service provision. The most signi…	Other - World Palliative Care Alliance	Public Health	Services and settings		Policy makers	Non-specific
282	Machira G, Kariuki H, Martindale L.	2013	International Journal of Palliative Nursing	Impact of an educational pain management programme on nurses' pain knowledge and attitudes in Kenya	3	International2	To implement and evaluate an educational pain management programme for nurses in Kenya	Health care professionals	Hospital	Quantitative	Intervention	Observational	Questionnaire, surveys, standard assessment tools.	A deficit in knowledge and attitudes related to pain management was prominent at baseline. The nurses who received the Pain Management Programme scored significantly higher on the Nurses' Knowledge and Attitudes Survey Regarding Pain at baseline, first follow-up and second follow-up assessment.	Unspecified	Education and training	Methodology/assessment		Clinicians	Non-specific
283	MacLeod N, Chalmers A, O'Rourke N, Moore K, Sheridan J, McMahon L, Bray C, Stobo J, Price A, Fallon M, Laird BJ.	2015	Journal of Thoracic Oncology	Is Radiotherapy Useful for Treating Pain in Mesothelioma? A Phase II Trial	1	UK1	To assess the role of radiotherapy for the treatment of pain in malignant pleural mesothelioma	Patients	Hospital	Quantitative	Intervention	Observational	Mixed: standard assessment tools; review of imaging	40 patients were recruited. 14 had a clinically meaningful improvement in their pain 5 weeks post radiotherapy, with 5 having a complete improvement. 47% patients alive at week 5 had an improvement in pain. There was no improvement in other key symptoms or quality of life.	Mixed: June Hancock Mesothelioma Research Fund; Beatson Cancer Charity	Symptoms - physical	Quality of life			Cancer
287	Maguire R, Forbat L, Kearney N, Rowa-Dewar N.	2009	Supportive Care in Cancer	Quite an awkward situation to be in': perceptions of patients, carers and health and social care professionals of the supportive cancer care in British military personnel stationed in Germany	1	International2	To identify any gaps in the provision of supportive care for British military personnel stationed in Germany; to determine the potential for additional supportive care services; to identify any educational or development issues for Defence Medical Welfare Service personnel	Mixed: patients, carers and health professionals	Other: army garrisons	Qualitative	Descriptive	Qualitative	Interviews/focus groups	Significant gaps in the supportive care service provision are apparent. There are shortfalls in best practice for communication; information; psychosocial care; coordination of care/inter-agency working.	Defence Medical Welfare Services	Services and settings	Education and training		Service Managers (particularly in army)	Cancer
288	Maguire R, Kotronoulas G, Papadopoulou C, Simpson MF, McPhelim J, Irvine L.	2013	Cancer Nursing	Patient-Reported Outcome Measures for the Identification of Supportive Care Needs in People with Lung Cancer: Are We There Yet?	1	Not applicable	To identify and evaluate existing supportive care needs tools previously used in studies with patients with lung cancer and to establish their suitability for use in research and clinical practice.	Not applicable	Not applicable	Review	Descriptive	Meta-analysis or systematic review	Review	12 articles introduced 8 instruments. Only 1 lung cancer-specific supportive care needs tool was identified. Whereas the majority of tools had acceptable psychometric properties, only 1 tool had gone through a systematic development process specifically in the context of lung cancer. It is questionable whether existing tools can adequately identify healthcare needs that people with lung cancer co…	Mixed: Alexander S Onassis Public Benefit Foundation; Hellenic Society of Medical Oncology	Methodology/Assessment			Mixed: clinicians; researchers	Cancer
289	Maguire R, Papadopoulou C, Kotronoulas G, Simpson MF, McPhelim J, Irvine L.	2013	European Journal of Oncology Nursing	A systematic review of supportive care needs of people living with lung cancer	1	Not applicable	To determine the supportive care needs of people with lung cancer and explore trends/gaps in the assessment of these needs.	Patients	Not applicable	Review	Descriptive	Meta-analysis or systematic review	Review	A wide spectrum of health care needs was evident among people with lung cancer: physical; daily living; psychological/emotional; spiritual/existential; spiritual/existential; informational; practical; patient-clinician communication; social and family-related; cognitive.	NHS	Experiences and/or needs			Clinicians	Cancer
290	Maguire R, Ream E, Richardson A, Connaghan J, Johnston B, Kotronoulas G, Pedersen V, McPhelim J, Pattison N, Smith A, Webster L, Taylor A, Kearney N.	2015	Cancer Nursing	Development of a Novel Remote Patient Monitoring System: The Advanced Symptom Management System for Radiotherapy to Improve the Symptom Experience of Patients with Lung Cancer Receiving Radiotherapy	3	UK1	To explore the feasibility and acceptability of the Advanced Symptom Management System with patients with lung cancer receiving radiotherapy and clinicians involved in their care and to assess changes in patient outcomes during the implementation	Mixed: patients; health care professionals	Hospital	Mixed	Methodological	Mixed	Mixed: questionnaires, interviews, literature review, focus groups, standard asessment tools	Only rarely did patients report problems with using the handset and they felt that the system covered all the relevant symptoms and helped them to manage their symptoms and effectively communicate with clinicians. Clincial improvements in patient anxiety, drowsiness and self-care self-efficacy were also observed. Clinicians perceived the use of 'real-time' risk algorithms and automated self-care …	National Cancer Research Institute Supportive and Palliative Care Research Collaboratives	eHealth	Symptoms - physical		Clinicians	Cancer
291	Maguire R, Stoddart K, Flowes P, McPhelim J, Kearney N.	2014	European Journal of Oncology Nursing	An Interpretative Phenomenological Analysis of the lived experience of multiple concurrent symptoms in patients with lung cancer: A contribution to the study of symptom clusters	2	Scotland - unspecified single health board	To explore the lived experience of multiple concurrent symptoms in people with advanced lung cancer to contribute to the understanding of the experience of symptom clusters	Patients	Hospital	Qualitative	Descriptive	Phenomenology	Interviews/focus groups	Participants experienced 4-11 concurrent symptoms with fatigue, cough, pain and breathlessness featuring prominently in their interviews. The participants commonly identified associations between the symptoms that they experienced, with the occurrence of one symptom often used to explain the occurrence of another. Reductions in physical and social functioning were often associated with the experi…	Unspecified	Experiences and/or needs	Symptoms - physical		Clinicians	Cancer
292	Malcolm C, Forbat L, Anderson G, Gibson F, Hain R.	2011	Palliative Medicine	Challenging symptom profiles of life-limiting conditions in children: a survey of care professionals and families	2	UK1	To survey family and care professionals to identify which rare life-limiting conditions in children should be prioritised as the focus for further investigation	Mixed: health care professionals; carers	Mixed	Mixed	Descriptive	Observational	Questionnaires/Surveys/Standard assessment tools	Mucopolysaccharidoses, Batten Disease and leukodystrophy. Care professionals' rationales for selecting these conditions included the presence of symptoms that are very difficult to manage, a requirement for additional clinical evidence to support symptom management, and the progressive nature of these disease where symptoms frequently change and are difficult to predict. Families identified sympt…	Charity - Children's Hospice Association Scotland	Children	Symptoms - physical	Experiences and/or needs	Mixed: clinicians; researchers	Non cancer
293	Malcolm C, Forbat L, Knighting K, Kearney N.	2008	Palliative Medicine	Exploring the experiences and perspectives of families using a children's hospice and professionals providing hospice care to identify future research priorities for children's hospice care	1	Scotland - National	To generate a list of priority topics for children's hospice care research in Scotland from the perspective of its key stakeholders	Mixed: carers; health care professionals; other (volunteers)	Mixed	Qualitative	Descriptive	Consenus/Delphi/Expert	Interviews/focus groups	Some of the research themes were specific to certain stakeholder groups, whereas other themes were identified unanimously across all the stakeholder groups as being priority areas for future research. Increasing awareness of and improving access to children's hospice care, hospice and respite care needs of young people, community/home care and issues related to supporting the wider family arose, …	Charity - Children's Hospice Association Scotland	Children	Other: research	Public health	Researchers	Non-specific
294	Malcolm C, Gibson F, Adams S, Anderson G, Forbat L.	2014	Journal of Child Health Care	A relational understanding of sibling experiences of children with rare life-limiting conditions: Findings from a qualitative study	2	UK1	To report sibling experiences related to mucopolysaccharidoses and Batten disease in order to inform the future development of supportive interventions	Carers	Mixed	Qualitative	Descriptive	Qualitative	Questionnaire, standard assessment tools, free text questions	4 key themes demonstrate the impact on siblings: perceptions of the condition and its symptoms; impact on daily life; emotional consequences; ways of coping. Siblings often had considerable knowledge of the condition and took on important roles in symptom management. These experiences were in the context of managing relationships within the family and at school.	Charity - Children's Hospice Association Scotland	Children	Carers		Clinicians	Non cancer
295	Malcolm C, Knighting K, Forbat L, Kearney N.	2009	Palliative Medicine	Prioritisation of future research topics for children's hospice care by its key stakeholders: a Delphi study	1	UK1	To allow families, hospice staff/volunteers and linked professionals to identify and prioritise future research priorities for children's hospice care	Mixed: carers; health care professionals; other (volunteers)	Mixed	Mixed	Descriptive	Delphi	Mixed: questionnaires; interviews	Participants prioritised research topics relating to: hospice and respite care needs of young people (aged 16+); pain and symptom management; bereavement and end-of-life care. There was wide acknowledgement by those who took part in the process of the difficulty in rating the topics and emphasis on the fact that all of the topics raised during the project are of high importance and merit further …	Charity - Children's Hospice Association Scotland	Children	Other: research		Researchers	Non-specific
298	Mason B, Boyd K, Murray SA, Steyn J, Cormie P, Kendall M, Munday D, Weller D, Fife S, Murchie P, Campbell C.	2015	BMC Family Practice	Developing a computerised search to help UK General Practices identify more patients for palliative care planning: a feasibility study	2	Scotland - National	To develop and test a computerised search of primary care records in routine clinical practice as a tool to improve patient identification for a palliative care approach	Not applicable	GP Practices	Mixed	Feasibility/pilot	Mixed	Mixed: retrospective case note review; participant observation; interviews	The search identified 0.6%-1.7% of patients in each practice who were not already on the palliative care register. Primary care clinicians judged that 30--60% of these patients were at risk of dying or deterioration over the next 6-12 months. The most common action taken by GPs was to start an electronic anticipatory care plan.	Charity - Marie Curie	Identification	Coordination		Clinicians	Non-specific
299	Mason B, Buckingham S, Finucane A, Hutchison P, Kendall M, McCutcheon H, Porteous L, Murray SA.	2015	BMC Family Practice	Improving primary palliative care in Scotland: lessons from a mixed methods study	1	Scotland - National	To provide an insight into the impact of the Palliative Care Directed Enhanced Service and the practical issues faced by GPs in attempting to deliver high-quality palliative care in the community	Mixed: patients; health care professionals	GP Practices	Mixed	Descriptive	Mixed	Mixed: interviews; database analysis	In 2012-2013, 72% of patients who died of cancer were listed on the palliative care register (PCR) before death while 27% of patients who died as a result of non-malignant conditions were listed on the PCR. In 2013-2014, cancer identification remained the same but identification of people dying with other long-term conditions had improved to 32.5%. Several key issues needed to improve palliative …	Charity - Macmillan	Identification	Coordination		Clinicians	Non cancer
300	Mason B, Epiphaniou E, Nanton V, Donaldson A, Shipman C, Daveson BA, Harding R, Higginson I, Munday D, Barclay S, Boyd K, Dale J, Kendall M, Worth A, Murray SA.	2013	British Journal of General Practice	Coordination of care for individuals with advanced progressive conditions: a multi-site ethnographic and serial interview study	2	UK1	To identify how care is coordinated in generalist settings for individuals with advanced progressive conditions in the last year of life	Mixed: patients; carers; health care professionals	Mixed	Qualitative	Descriptive	Mixed	Mixed: ethnographic observation; interviews	Very few participants had been identified for a palliative approach. Rapid throughput of hospital patients and time pressures in primary care hindered identification of palliative care needs. Lack of care coordination was evident during emergency admissions and discharges. Patients, families and professionals identified multiple problems relating to lack of information, communication and collabor…	Research Council - NIHR	Identification	Coordination	Services and settings	Clinicians	Non cancer
302	Masterton J.	2014	Bereavement Care	A confined encounter: the lived experience of bereavement in prison	1	Scotland - Lothian	To explore the experience of bereavement in prison	Carers	Other: prison	Qualitative	Descriptive	Phenomenology	Interviews/focus groups	The experience of bereavement behind bars is deeply distressing and despairing. Powerful sociocultural prescriptions of the prison environment can cause the grief of prison inmates to be profoundly disenfranchised and this can have a hugely negative impact on their coping ability.	Unspecified	Bereavement	Experiences and/or needs		Clinicians	Non-specific
304	McCall K, Keen J, Farrer K, Maguire R, McCann L, Johnston B, McGill M, Sage M, Kearney N.	2008	International Journal of Palliative Nursing	Perceptions of the use of a remote monitoring system in patients receiving palliative care at home	1	Scotland (further detail not specified)	To test the acceptability and usability of the Advanced Symptom Management System in Palliative Care (ASyMSp) - symptom assessment software	Mixed: patients; health care professionals	Mixed	Mixed	Feasibility/pilot	Mixed	Mixed: questionnaires; interviews	Positive experiences were reported from patients, despite their fears about, and inexperience of, IT. None stated that they had experienced any problem viewing or completing the electronic questionnaire. The majority of health professionals responded positively but there were mixed comments about the range of symptoms included.	Mixed: Highland Hospice; NHS Orkney; Highlands and Islands Enterprise; Help the Hospices	eHealth	Services and settings	Symptoms physical	Clinicians	Non-specific
305	McHugh N, Baker RM, Mason H, Williamson L, van Exel J, Deogaonkar R, Collins M, Donaldson C.	2015	BMC Medical Ethics	Extending life for people with a terminal illness: a moral right and an expensive death? Exploring societal perspectives	3	UK1	To identify and describe the societal perspectives that exist around the relative value of life-extending treatments for terminally ill patients	Mixed: patients; carers; health care professionals; general public	Unspecified	Mixed	Descriptive	Mixed	Mixed: questionnaires; interviews	Accounts can be broadly summarised as: a population perspective - value for money, no special cases; life is precious - valuing life-extension and patient choice; valuing wider benefits and opportunity cost - the quality of life and death. The main philosophical positions that have long dominated debates on the just allocation of resources have a basis in public opinion.	Research Council - MRC	Other			Mixed: clinicians; policy makers	Non-specific
306	McIlwaine L, Scarlett V, Venters A, Ker JS.	2007	Medical Teacher	The different levels of learning about dying and death: an evaluation of a personal, professional and interprofessional learning journey	1	Scotland - Tayside	To share the development of a pilot interprofessional workshop on dying and death designed for senior social work and medical students to enable them to explore safely the different levels of personal, uniprofessional and inter-professional understanding of the dying and death journey; to share immediate and intermediate evaluation of the workshop	Students	Mixed	Mixed	Implementation/ guideline development	Mixed	Mixed: workshop and case studies	An afternoon workshop was created comprising a trigger exercise to ascertain the students' own feelings, simulation of the practical aspects relating to a patient's death and discussion about the grief process, followed by case studies. 11 final year social work students and 14 medical students in their 4th year took part. Participants felt they gained most from the interprofessional aspect of th…	Unspecified	Education and training			Educators	Non-specific
307	McKenzie L, van der Pol M.	2009	Value in Health	Mapping the EORTC QLQ C-30 onto the EQ-5D Instrument: The Potential to Estimate QALYs without Generic Preference Data	1	Unspecified	To map the European Organisation for Research and Treatment of Cancer (EORTC) QLQ C-30 onto the EQ-5D measure to enable the estimation of health state values based on the EORTC QLQ c-30 data	Patients	Not applicable	Secondary data analysis	Methodological	Secondary data analysis	Secondary data analysis	The model explaining EQ-5D values predicted well. All of the actual values were within the 95% confidence intervals of the predicted values. Predicted difference in quality-adjusted life years (QALYs) between the arms of the trial was almost identical to the actual difference.	NHS	Methodology/assessment	Health Economics	Quality of life	Researchers	Non-specific
308	McKeown A, Booth MG, Strachan L, Calder A, Keeley PW.	2011	Journal of Palliative Medicine	Unsuitable for the Intensive Care Unit: What Happens Next?	1	Scotland - Greater Glasgow and Clyde	To examine the outcomes and symptoms in those patients who are unsuitable for admission to the intensive care unit and to ascertain if this is an at-risk group in terms of symptomatic or care needs at the end of life	Patients	Hospital	Quantitative	Descriptive	Observational	Mixed: standard assessment tools; participant observation	Of the 50 patients identified, outcomes at 1 week were split between death (34%), discharge (24%) and ongoing illness/rehabilitation (40%). Levels of comorbidity were high, with a corresponding prevalence of severe breathlessness in all outcome groups. The results suggest there are small numbers of patients with uncontrolled symptoms who could benefit from specialist input from the palliative car…	Unfunded	Identification	Symptoms - physical		Clinicians	Non-specific
309	McKeown A, Cairns C, Cornbleet M, Longmate A.	2010	International Journal of Palliative Nursing	Palliative care in the intensive care unit: an interview-based study of the team perspective	1	Scotland - Forth Valley	To explore in depth an intensive care unit team's views and experiences of the difficulties of providing palliative care	Health care professionals	Hospital	Qualitative	Descriptive	Phenomenology	Interviews/focus groups	The intensive care unit (ICU) team reported a number of advantages to providing end-of-life care in the ICU in terms of access to nursing and medical care. They also reported issues surrounding training, identification of palliative care patients and over-aggressive management.	Unspecified	Experiences and/or needs	Services and settings		Clinicians	Non-specific
310	McNamee P, Seymour J.	2008	Medical Decision Making	Incorporation of Process Preferences within the QALY Framework: A Study of Alternative Methods	1	UK (further detail not specified)	To explore the implications of incorporating process preferences using time tradeoff and standard gamble methods to assess the benefits of health care	Patients	Unspecified	Quantitative	Health economics	Observational	Mixed	Process values produced a different number of QALYs and QALY gains compared to those derived from health outcome values. Treatment recommendations based on process values corresponded with those based on health outcome values: brachytherapy was identified as the more cost-effective treatment in terms of the incremental cost-per-QALY ratio by both the standard health outcome values approach and me…	Mixed: Institute of Applied Health Sciences; CSO	Health economics	Quality of life		Policy makers	Cancer
311	McRitchie R, McKenzie K, Quayle E, Harlin M, Neumann K.	2014	Death Studies	How Adults with an Intellectual Disability Experience Bereavement and Grief: A Qualitative Exploration	1	Scotland - National	To explore the lived experiences of bereavement of adults with intellectual disability; the extent to which these experiences can be viewed in the context of disenfranchised grief; how they use grieving as a meaning-making process	Carers	Unspecified	Qualitative	Descriptive	Phenomenology	Interviews/focus groups	4 core themes emerged: intra- and interpersonal bereavement experiences; core beliefs about life and death; level of inclusion; maintaining a continuing relationship with the deceased. Meaning making was mediated through disenfranchised grief. Participants' experience of bereavement and grief was similar to that of the general population.	Unspecified	Bereavement	Experiences and/or needs		Clinicians	Non-specific
312	McWilliams K, Keeley PW, Waterhouse ET.	2010	Journal of Palliative Medicine	Propofol for Terminal Sedation in Palliative Care: A Systematic Review	2	Not applicable	To establish the available evidence of effectiveness of propofol for palliative sedation in palliative care settings and, where possible, to document potential harms and adverse effects	Not applicable	Mixed	Review	Descriptive	Meta-analysis or systematic review	Review	4 articles met criteria. They reported generally favourable reports on the use of propofol as sedation for intractable symptoms in the last days of life especially when one or more other drugs have failed.	Unfunded	Symptoms - physical			Clinicians	Non-specific
315	Michael C, Cooper M.	2013	Counselling Psychology Review	Post-traumatic growth following bereavement: A systematic review of the literature	1	Not applicable	To synthesise studies which directly examine post-traumatic growth following bereavement	Carers	Not applicable	Review	Descriptive	Meta-analysis or systematic review	Review	Post-traumatic growth can occur following bereavement and certain factors can act as mediators for such growth to emerge: the age of the bereaved; social support; time since death; religion; active cognitive coping strategies.	Unspecified	Bereavement	Experiences and/or needs		Clinicians	Non-specific
316	Middlemiss T, Lloyd-Williams M, Laird BJ, Fallon MT.	2015	Journal of Pain & Symptom Management	Symptom Control Trials in Patients with Advanced Cancer: A Qualitative Study	2	Scotland (further detail not specified)	To explore the experiences of patients with advanced cancer who had taken part in symptom control trials	Patients	Mixed: hospital; home	Qualitative	Descriptive	Phenomenology	Interviews/focus groups	21 participants were recruited. Key themes identified included: reasons for trial participation; participants' interactions with the trial staff; participants' responses to the effect the trial had on their pain. In general, participants regarded taking part in a clinical trial as a positive experience and potentially improving overall well-being. This was not related to whether there had been an…	Association of Palliative Medicine	Experiences and/or needs	Methodology/assessment		Researchers	Cancer
317	Millerick Y, Armstrong I.	2015	Current Opinion in Supportive and Palliative Care	Heart failure and palliative care: training needs assessment to guide priority learning of multiprofessionals working across different care settings	1	Scotland - Greater Glasgow and Clyde	To inform the development of training specific to heart failure and palliative care and to, therefore, improve the quality and access to palliative care for patients and their caregivers living with and dying from advanced heart failure	Health care professionals	Mixed	Quantitative	Descriptive	Observational	Questionnaire, surveys, standard assessment tools.	Almost 60% of respondents rated their existing knowledge of general palliative care either good or excellent. Over 50% of respondents spent more than a quarter of their working time caring for patients with palliative care needs, whereas just over 30% of respondents spent a quarter or more of their working time caring for patients with heart failure. 90% of respondents felt that heart failure-spe…	Mixed: Marie Curie; British Heart Foundation	Education and training	Identification		Clinicians	Non cancer
318	Minto F, Strickland K.	2011	International Journal of Palliative Nursing	Anticipating emotion: a qualitative study of advance care planning in the community setting	1	Scotland - Lothian	To explore the experiences of GPs and District Nurses (DNs) involved in end-of-life care and in advance care planning (ACP); to identify factors that assist or hinder their decision to engage in discussions with patients regarding end-of-life care issues and ACP	Health care professionals	GP Practices	Qualitative	Descriptive	Phenomenology	Interviews/focus groups	2 challenges are clearly faced by GPs and DNs in the community: emotional labour; balancing patients' and families' expectations about care provision in the community with the limited resources available.	Unfunded	Coordination	Experiences and/or needs	Communication	Clinicians	Non-specific
319	Mitchell A, McGhie J, Owen M, McGinn G.	2015	Palliative Medicine	Audit of intrathecal drug delivery for patients with difficult-to-control cancer pain shows a sustained reduction in pain severity scores over a 6-month period	1	Scotland - Greater Glasgow and Clyde	To present data from a regional Intrathecal Drug Delivery Service established to improve pain for patients with difficult-to-control cancer pain	Patients	Hospital	Service evaluation	Service evaluation	Observational	Questionnaires/Surveys/Standard assessment tools	22 patients continued receiving ITDD therapy from insertion of the system until their death. The mean length of time that the ITDD system was in place was 178 days. One week after insertion, the average pain score on the Brief Pain Inventory fell from 6.8 (pre-ITDD) to 3.0 (post-ITDD). Improvement in pain scores was sustained over a 6 month period.	Unfunded	Symptoms - physical	Services and settings		Clinicians	Cancer
322	Moriarty D, O'Hara A, Byron S.	2007	International Journal of Palliative Nursing	Macmillan nurse facilitators for palliative care: evaluation of a pilot project	1	Scotland - Greater Glasgow and Clyde	To describe and evaluate the implementation of 2 Macmillan nurse facilitator posts	Health care professionals	Mixed	Service evaluation	Service evaluation	Observational	Mixed: questionnaires; interviews; participant observation	The Macmillan nurse facilitators have been active in enhancing the quality of palliative care to patients in the community by mobilising the existing skills and supporting the development of new competencies by community nurses. The model of peer facilitation whereby Macmillan nurse facilitators continue to work as district nurses for part of the week has been highly valued by community nurses.	NHS	Services and settings	Education and training		Service managers	Cancer
323	Moriarty J, Maguire A, O'Reilly D, McCann M.	2015	American Journal of Public Health	Bereavement After Informal Caregiving: Assessing Mental Health Burden Using Linked Population Data	2	UK2	To compare the mental health risk to unpaid caregivers bereaved of a care recipient with the risk to persons otherwise bereaved and to non-bereaved caregivers	Carers	Not applicable	Quantitative	Descriptive	Epidemiological	Database analysis	Both caregivers and bereaved individuals were estimated to be at between 20% and 50% greater risk for mental health problems than non-caregivers in similar circumstances. For older people, there was no evidence of additional risk to bereaved caregivers, though there was for working-age people. Older people appeared to recover more quickly from caregiver bereavement.	Research Council - ESRC	Bereavement	Carers	Experiences and/or needs	Clinicians	Non-specific
326	Muir CI, Linklater GT.	2011	Journal of Human Nutrition and Dietetics	A qualitative analysis of the nutritional requirements of palliative care patients	1	Scotland - Grampian	To explore patients' views of nutrition; to begin to understand their concerns; to determine whether such standards meet the needs of patients in the palliative care setting	Patients	Hospice	Qualitative	Descriptive	Qualitative	Interviews/focus groups	A recurring theme was change and uncertainty. 4 main areas subject to change were: disease state, symptoms, oral dietary intake and weight. Each change could exert control over, or be controlled by, the patient. When patients were eventually unable to exert control, they accepted the change, either willingly or enforced, thereby unintentionally setting their own targets.	Unfunded	Experiences and/or needs	Symptoms - physical		Clinicians	Non-specific
329	Murray SA, Firth A, Schneider N, Van den Eynden B, Gomez-Batiste X, Brogaard T, Villanueva T, Abela J, Eychmuller S, Mitchell G, Downing J, Sallnow L, van Rijswijk E, Barnard A, Lynch M, Fogen F, Moine S.	2015	Palliative Medicine	Promoting palliative care in the community: Production of the primary palliative care toolkit by the European Association of Palliative Care Taskforce in primary palliative care	3	International1	To document the barriers and facilitators for palliative care in the community and to produce a resource toolkit that palliative care specialists, primary care health professionals or policymakers, service developers, educationalists and national groups more generally could use to facilitate the development of palliative care in their own country	Other: international palliative care services	Not applicable	Mixed	Descriptive	Mixed	Mixed: expert panel; surveys; review	Being unable to identify appropriate patients for palliative care in the community was a major barrier internationally. The systematic review identified tools that might be used to help address this. Various facilitators, such as national strategies, were identifed. A primary palliative care toolkit has been produced and refined, together with associated guidance.	Unfunded	Public Health	Identification	Coordination	Mixed: clinicians; service managers; policy makers	Non-specific
330	Murray SA, Kendall M, Boyd K, Grant L, Highet G, Sheikh A.	2010	BMJ	Archetypal trajectories of social, psychological, and spiritual wellbeing and distress in family care givers of patients with lung cancer: secondary analysis of serial qualitative interviews	1	Scotland - Lothian	To assess if family caregivers of patients with lung cancer experience the patterns of social, psychological, and spiritual wellbeing and distress typical of the patient, from diagnosis to death	Mixed: patients; carers	Home	Secondary data analysis	Descriptive	Qualitative	Interviews/focus groups	Carers followed clear patterns of social, psychological, and spiritual wellbeing and distress that mirrored the experiences of those for whom they were caring, with some carers also experiencing deterioration in physical health that impacted on their ability to care. Psychological and spiritual distress were particularly dynamic and commonly experienced. In addition to the 'Why us?' response, wit…	Government - CSO	Experiences and/or needs	Symptoms - psychological/psychosocial	Symptoms - spiritual	Clinicians	Cancer
331	Murray SA, Kendall M, Grant E, Boyd K, Barclay S, Sheikh A.	2007	Journal of Pain & Symptom Management	Patterns of Social, Psychological, and Spiritual Decline Toward the End of Life in Lung Cancer and Heart Failure	2	Scotland - Lothian	To identify and compare changes in the psychological, social and spiritual needs of people with end-stage disease during their last year of life	Patients	Home	Secondary data analysis	Descriptive	Qualitative	Interviews/focus groups	Characteristic social, psychological and spiritual end-of-life trajectories were discernible. In lung cancer, the social trajectory mirrored physical decline, while psychological and spiritual wellbeing decreased together at 4 key transitions: diagnosis; discharge after treatment; disease progression; terminal stage. In advanced heart failure, social and psychological decline both tended to track…	Unfunded	Symptoms - psychological or psychosocial	Symptoms - spiritual		Clinicians	Cancer
337	Naef R, Ward R, Mahrer-Imhof R, Grande G.	2013	International Journal of Nursing Studies	Characteristics of the bereavement experience of older persons after spousal loss: An integrative review	3	Not applicable	To determine key characteristics of the bereavement experience of older widowed persons	Not applicable	Not applicable	Review	Descriptive	Non-systematic or narrative review	Review	39 studies were included. Findings suggested that daily activities and routines are disrupted in bereavement, while certain coping strategies seem to sustain older persons in their everyday life. Many older persons face a pervasive sense of loneliness and difficult daily and yearly times. Health concerns prevail or intensify, and older persons have to negotiate their independence and new identity…	Unfunded	Bereavement	Experiences and/or needs		Clinicians	Non-specific
339	Oberholzer R, Hopkinson JB, Baumann K, Omlin A, Kaasa S, Fearon KC, Strasser F.	2013	Journal of Pain & Symptom Management	Psychosocial Effects of Cancer Cachexia: A Systematic Literature Search and Qualitative Analysis	3	NA	To review the existing evidence of psychosocial effects of cancer cachexia to identify factors that might be modified to improve outcomes	Not applicable	Not applicable	Review	Descriptive	Meta-analysis or systematic review	Review	19 studies were included. The main causes for negative psychsocial effects are a lack of knowledge of the irreversible nature of cancer cachexia and unsuccessful attempts to increase body weight with altered patterns of nutritional intake. Depending on patients' or their carers' coping resources, psychosocial effects may escalate or decrease. Early identification of psychosocial effects creates t…	Mixed: The Eagle Foundation; Dr Hans Altschuler Stiftung; the Ostschweizer Stiftung fur Klinishe Krebsforschung	Symptoms - psychological or psychosocial	Experiences and/or needs	Symptoms - physical	Clinicians	Cancer
340	O'Brien MR, Clark D.	2012	Qualitative Health Research	Unsolicited Written Narratives as a Methodological Genre in Terminal Illness: Challenges and Limitations	2	Not applicable	To determine whether it is possible to identify illness narratives - created by individuals of their own volition - for use as research data to explore the subject of living with motor neurone disease	Patients	Not applicable	Review	Methodological	Non-systematic or narrative review	Review	161 narratives of life with ALS/MND (amyotrophic lateral sclerosis / motor neuron disease) were identified and could not have been obtained through any other means. There are clear advantages (infinitely diverse sample of narratives; ethical as non-intrusive) but some limitations (selection bias; bias towards literacy; stylistic unevenness)	Unfunded	Methodology/assessment	Experiences and/or needs		Researchers	Non cancer
341	O'Brien MR, Clark D.	2015	Palliative and Supportive Care	Spirituality and/or religious faith: A means for coping with the effects of amyotrophic lateral sclerosis/motor neuron disease?	2	Not applicable	To understand how personal spirituality and religious faith might help those living with amyotrophic lateral sclerosis/motor neuron disease (ALS/MND) cope with their impending death	Patients	Not applicable	Qualitative	Descriptive	Qualitative	Document analysis	Religious faith sustains and helps people to avoid despair, and personal spirituality helps them to make sense of what is happening to them	Unfunded	Symptoms - spiritual			Clinicians	Non cancer
345	O'Donohoe S, Turley D.	2006	Human Relations	Compassion at the counter: Service providers and bereaved consumers	3	International2	To explore the emotional intensity and grief associated with consumers visiting a local newspaper office to insert a memorial notice for departed family members and how this is managed, individually and collectively, by service providers	General public: staff at newspaper office	Other: place of work of service provider (i.e. newspaper office)	Qualitative	Descriptive	Qualitative	Interviews/focus groups	Newspaper employees engaged in philanthropic emotion management when dealing with bereaved customers within the broader context of compassion as interpersonal work and as organisational accomplishment. Compassion within organisations is not amenable to managerial systematisation and control.	Unspecified	Bereavement			Other: service providers beyond healthcare	Non-specific
346	O'Hanlon S, O'Regan N Maclullich, AM, Cullen, W, Dunne C, Exton C, & Meagher D.	2014	Journal of Neurology, Neurosurgery & Psychiatry	Improving delirium care through early intervention : from bench to bedside to boardroom.	3	NA	To review evidence that can assist in prevention, earlier detection and more timely pharmacological and non-pharmacological management of delirium in a range of settings, including palliative care.	Not applicable	Not applicable	Review	Descriptive	Non-systematic or narrative review	Review	The findings point towards a new approach to delirium care, encompassing laboratory and clinical aspects and health services realignment supported by health managers prioritising delirium on the healthcare change agenda. Key areas for future research and service organisation are outlined in a plan for improved delirium care across the range of healthcare settings and patient populations in which …	Mixed/Joint: Health Research Board and MRC	Symptoms - psychological or psychosocial	Services and settings		Mixed	Non-specific
347	O'Hara A, Byron S & Moriarty D	2007	International Journal of Palliative Nursing	Macmillan nurse facilitators: conducting a training needs assessment for district nurses	1	NHS Greater Glasgow and Clyde	To determine the training needs of district nursing staff in relation to palliative care.	Health care professionals	Community	Quantitative	Descriptive	Observational	Questionnaire, surveys, standard assessment tools.	In terms of physical symptoms, needs were greatest in relation to pain assessment and management; palliative emergencies; and terminal restlessness. In terms of psychosocial needs, communiation needs, and caring for depressed or withdrawn patients were identified as priorities.	NHS Greater Glasgow and Clyde	Education and training			Clinicians, nurses or AHPs	Cancer
348	Ostlund U, Brown H & Johnston B	2012	European Journal of Oncology Nursing	Dignity conserving care at end-of-life: A narrative review	3	NA	To review evidence regarding dignity conserving care at end-of-life from published research on dignity or distress in end-of-life care.	Not applicable	Not applicable	Review	Descriptive	Non-systematic or narrative review	Review	Several care actions were identified relating to all themes contained within the Dignity Model, except aftermath concerns. Examples include: controlling symptoms; listening to the patient and taking them seriously; providing advice concerning how to cope on a daily basis; treating patients as equals and with respect and encouraging the family members’ presence.	Other: Postdoctoral fellowship at the Centre for Health Care Science at Karolinska Institutet, Sweden and the Swedish Council for Working Life and Social Research.	Symptoms - psychological or psychosocial			Clinicians, nurses or AHPs	Non-specific
349	O'Sullivan R, Meagher D, Leonard M, Watne LO, Hall RJ, Maclullich AM, et al.	2015	Palliative and Supportive Care	A comparison of the revised Delirium Rating Scale (DRS–R98) and the Memorial Delirium Assessment Scale (MDAS) in a palliative care cohort with DSM–IV delirium	3	International2	To compare the revised Delirium Rating Scale (DRS–R98) and Memorial Delirium Assessment Scale (MDAS) in a palliative care population and derive conversion rules between the two scales.	Patients	Hospice	Quantitative	Descriptive	Observational	Questionnaire, surveys, standard assessment tools.	There was substantial overall agreement between the two scales and between most common items. The conversion rule from total MDAS score to DRS–R98 severity scores demonstrated an almost perfect level of agreement similar to the conversion rule from DRS–R98 to MDAS.	unspecified	Methodology/Assessment	Symptoms -psychological or psychosocial		Mixed: Clinicians, nurses or AHPs. Researchers	Non-specific
351	Partridge M; Fallon M; Bray C ; Mcmillan D; Brown D & Laird B.	2012	Journal of Pain & Symptom Management	Prognostication in Advanced Cancer: A Study Examining an Inflammation-Based Score	1	NHS Lothian	To examine whether an inflammation-based prognostic score (mGPS) is useful in prognostication in advanced cancer patients.	Patients	Hospice	Quantitative	Descriptive	Retrospective case note review	Retrospective case note review or documentary analysis	The mGPS was predictive of death adjusted for sex, cancer site, age, hemoglobin, and white cell count. Patients with an mGPS of 2 had 2.7 times the risk of death of those with an mGPS of	Unfunded	Prognostication	Methodology/Assessment		Clinicians, nurses or AHPs	Cancer
353	Paterson, B C ; Duncan, R ; Conway, R ; Paterson, F M ; Napier, P ; Raitt, M	2009	Emergency Medicine Journal	Introduction of the Liverpool Care Pathway (LCP) for end of life care to emergency medicine	1	NHS Greater Glasgow and Clyde	To improve the care of patients presenting to the emergency department who are acutely dying or those in whom further disease-modifying treatment is not appropriate.	Patients	Hospital	Quality Improvement	Quality Improvement	Observational	Mixed: Questionnaires, surveys, standard assessment tools, and audit	The care of the dying patient has become a more consistent and positive endeavour. Nursing staff are very satisfied with its use, and it is hoped that the LCP pathway can be developed further within the organisation.	unspecified	Last days of life			Clinicians, nurses or AHPs	Non-specific
354	Paterson F, Buchanan D, MacIvor F, Baker L, Levack P.	2012	Journal of the Royal College of Physicians Edinburgh	Short-stay, specialist beds in a UK teaching hospital as a model to integrate palliative care into the acute hospital culture	1	NHS Tayside	To describe the first 100 admissions to hospital based specialist palliative care beds	Patients	Hospital	Quantitative	Feasibility/pilot	Observational	Questionnaire, surveys, standard assessment tools.	Median pain and distress scores were both seven out of a maximum of 10 (interquartile ranges [IQR] 4–10 and 1–10 respectively), reducing to 3.5 (IQR 1–5) and 0 (0–5) after 48 hours. Pain and distress were rapidly improved by brief, intense palliative care in a small onsite facility.	unspecified	Services and settings	Symptoms - physical	Symptoms -psychological or psychosocial	Service managers	Non-specific
356	Paul S, Freeland K.	2012	Groupwork	Meeting unmet need? An initial evaluation of a groupwork approach to supporting children who are bereaved.	1	NHS Forth valley	To describe a groupwork approach to meeting the needs of bereaved children.	Children	Hospice	Service evaluation	Service evaluation	Non-analytic	Mixed: Questionnaires, surveys, standard assessment tools, and audit	The data indicate that there was an average of five referrals received each month, which does not take into account advice calls received about children that were not later referred. This amount of referrals is considerable, given that the service was new and not fully known or established within the community. It confirms the need for bereavement support to be available.	unspecified	Bereavement	Children		Service managers	Non-specific
357	Paulsen O, Klepstad P, Rosland JH, Aass N, Albert E, Fayers P, Kaasa S.	2014	Journal of Clinical Oncology	Efficacy of methylprednisolone (MP) on pain, fatigue, and appetite loss in patients with advanced cancer using opioids: a randomized, placebo-controlled, double-blind trial.	3	International2	To compare the analgesic efficacy of corticosteroid therapy with placebo for cancer pain in patients with advanced cancer using opioids. Secondary aims were to evaluate the effects of corticosteroids regarding fatigue, appetite loss, satisfaction with treatment, and tolerance of this medication.	Patients	Hospital	Quantitative	Intervention	Randomised controlled trial / Randomised trial	Randomised controlled trial / Randomised trial	Methylprednisolone 32 mg daily did not provide additional analgesia in patients with cancer receiving opioids, but it improved fatigue, appetite loss, and patient satisfaction	Telemark Hospital Trust and the Regional Health Authority.	Symptoms - physical			Clinicians, nurses or AHPs	Cancer
358	Pennington M, Baker R, Brouwer W, Mason H, Hansen DG, Robinson A, et al.	2015	Health Economics	Comparing WTP values of different types of QALY gain elicited from the general public.	3	Not specified?	To test different ways of deriving a monetary value of a QALY through surveys of the general public.	General public	Unspecified	Quantitative	Health economics	Observational	Questionnaire, surveys, standard assessment tools.	Evidence from the largest survey on the value of health gains by the general public indicated a higher value for life extending gains compared with QoL enhancing gains. A further modest premium may be indicated for life extension when facing imminent, premature death.	European Commison	Health economics	Quality of life		Mixed: Policy makers and service managers	Non-specific
360	Petersen MA, Groenvold M, Aaronson N, Blazeby J, Brandberg Y, De Graeff A, et al.	2006	Journal of Clinical Epidemiology	Item response theory was used to shorten EORTC QLQ-C30 scales for use in palliative care.	3	International2	To develop a shortened version of the EORTC QLQ-C30 for use in palliative care.	Mixed: Patients and general public	Unspecified	Quantitative	Methodological	Observational	Questionnaire, surveys, standard assessment tools.	Evaluations showed that a three-item physical scale, a two-item fatigue scale, and a one-item nausea or vomiting scale predicted the scores on the original scales with excellent agreement and had measurement abilities similar to the original scales with no loss or only a little loss in power to detect group differences. Given the favorable results for the physical functioning, fatigue, and nausea…	European Organisation for research and Treatment of Cancer QoL group	Methodology/Assessment	Quality of life		Clinicians, nurses or AHPs	Cancer
362	Pinnock H, Kendall M, Murray SA, Worth A, Levack P, Porter M, et al.	2011	BMJ	Living and dying with severe chronic obstructive pulmonary disease: multi-perspective longitudinal qualitative study	1	Scotland-national	To understand the perspectives of people with severe chronic obstructive pulmonary disease (COPD) as their illness progresses, and of their informal and professional carers, to inform provision of care for people living and dying with COPD.	Mixed: Patients And carers	Mixed: Primary and secondary care	Qualitative	Descriptive	Qualitative	Interviews/focus groups	Severe symptoms that caused major disruption to normal life were described, often in terms implying acceptance of the situation as a “way of life” rather than an “illness.” Patients and their informal carers adapted to and accepted the debilitating symptoms of a lifelong condition. Professional carers’ familiarity with the patients’ condition, typically over many years, and prognostic uncertainty…	CSO	Experiences and/or needs			Mixed	Non cancer
363	Pinto-Prades J-L, Sanchez-Martinez F-I, Corbacho B, Baker R.	2014	Social Science & Medicine	Valuing Quality Adjusted Life Years (QALYs) at the end of life.	3	International2	To provide evidence of societal preferences in relation to QALYs at the end of life.	General public	Not applicable	Quantitative	Health economics	Observational	Questionnaire, surveys, standard assessment tools.	The results suggest that QALYs gained from EoL treatments have a higher social value than QALYs gained from treatments for temporary health problems. Further, we found that people attach greater weight to improvements in quality of life than to life extension at the end of life.	Other: Ministerio de Ciencia e Innovación (ECO2010.22041.C02.01) and Proyecto de Excelencia de la Junta de Andalucía (PO9-SEJ-4992).	Health economics	Quality of life		Policy makers	Non-specific
365	Plumb M.	2009	British Journal of Community Nursing	Evaluation of a community nursing initiative: palliative care.	1	Unspecified	To evaluate a palliative care programme that has been running for the past few years and is facilitated by community nurses.	Health care professionals	Care home	Quantitative	Descriptive	Observational	Questionnaire, surveys, standard assessment tools.	Results showed that the majority of participants found the course very valuable and stated that it had improved their delivery of palliative care. The programme was positively evaluated and has proved to be a valuable way of improving integrated care and meeting the Scottish Government recommendations of improving the delivery of palliative care irrespective of diagnosis and care setting.	Unspecified	Education and training	Services and settings		Mixed	Non-specific
366	Portenoy RK, Ganae-Motan ED, Allende S, Yanagihara R, Shaiova L, Weinstein S, McQuade, Wright, Fallon MT.	2012	Journal of Pain	Nabiximols for Opioid-Treated Cancer Patients With Poorly-Controlled Chronic Pain: A Randomized, Placebo-Controlled, Graded-Dose Trial	3	International1	To obtain information about the dose response for analgesia and safety in a population with medical illness and pain that is not adequately controlled with an opioid.	Patients	Home	Quantitative	Intervention	Randomised controlled trial / Randomised trial	Randomised controlled trial / Randomised trial	This study supports the efficacy and safety of nabiximols at the 2 lower-dose levels and provides important dose information for future trials.	Pharma	Symptoms - physical			Clinicians, nurses or AHPs.	Cancer
367	Pothoulaki M, Macdonald RAR, Flowers P, Stamataki E, Filiopoulos V, Stamatiadis D, et al.	2008	Journal of Health Psychology	An investigation of the effects of music on anxiety and pain perception in patients undergoing haemodialysis treatment.	3	International2	To investigate the effects of preferred music listening on anxiety and pain perception in patients undergoing haemodialysis.	Patients	Hospital	Quantitative	Intervention	Randomised controlled trial / Randomised trial	Randomised controlled trial / Randomised trial	Findings provide experimental evidence to support the effectiveness of preferred music listening in medical settings.	Unspecified	Symptoms - psychological or psychosocial	Symptoms - physical		Mixed	Non cancer
368	Powell RA, Harding R, Namisango E, Katabira E, Gwyther L, Radbruch L, et al.	2014	Journal of Pain & Symptom Management	Palliative care research in Africa: consensus building for a prioritized agenda	3	International2	To develop a prioritized research agenda for palliative care in Africa	Other	Unspecified	Qualitative	Descriptive	Consensus meeting / Delphi / expert	Expert panel	Consensus-based palliative care topics were determined to assist researchers in optimizing limited research capacities by focusing on these prioritized areas.	The Diana, Princess of Wales Memorial Fund.	Other			Researchers	Non-specific
369	Preston NJ, Fayers P, Walters SJ, Pilling M, Grande GE, Short V, et al	2013	Palliative Medicine	Recommendations for managing missing data, attrition and response shift in palliative and end-of-life care research: Part of the MORECare research method guidance on statistical issues.	2	UK1	To develop recommendations about managing missing data, attrition and response shift in palliative and end-of-life care research data.	Other	Unspecified	Qualitative	Descriptive	Consensus meeting / Delphi / expert	Expert panel	The top 5 recommendations for managing missing data, attrition and response shift in palliative and end-of-life care research data were identified.	NIHR	Methodology/Assessment			Researchers	Non-specific
371	Price S, Schofield S.	2015	BMC Palliative Care	How do junior doctors in the UK learn to provide end of life care: a qualitative evaluation of postgraduate education	1	Scotland - National	To evaluate the educational experience of trainees in general medicine to identify key learning experiences and their perceived effectiveness in relation to palliative and end o f life care	Health care professionals	Hospital	Qualitative	Descriptive	Qualitative	Interviews/focus groups	All of the doctors interviewed felt generally confident in managing a dying patient. However the study identified key areas where training could be improved. This included small changes in everyday practice to shift the emphasis for trainees to education. There also needs to be focus on end of life care in the curriculum, formal teaching programmes and assessment of junior doctors.	Unfunded	Education and training			Educators	Non-specific
372	Pringle A, Finucane A, Oxenham D	2014	BMJ Quality Improvement Reports	Improving electronic information sharing for palliative care patients	1	Scotland - Lothian	To describe the improvement strategy taken to increase the proportion of hospice patients that had an electronic patient record.	Patients	Not applicable	Quality Improvement	Descriptive	Observational	Other	Over 70% of patients referred to the specialist pallaitive care team had a shared electronic patient record.	Unfunded	Coordination			Mixed	Non-specific
373	Pringle J, Johnston B, Buchanan	2015	Palliative Medicine	Dignity and patient-centred care for people with palliative care needs in the acute hospital setting	2	NA	To examine international evidence relating to dignity and person-centred care for people with palliative care needs in the acute hospital setting	Patients	Not applicable	Review	Descriptive	Non-systematic or narrative review	Review	Papers highlighted the many and varied potential threats to dignity for people with palliative care needs in acute settings, including symptom control and existential distress, approaches and models in care provision and healthcare settings and design.	Mixed: MacMillan Cancer Support and NHS Tayside Endowment Fund	Symptoms - psychological or psychosocial			Clinicians, nurses or AHPs.	Non-specific
376	Reid, F	2013	Nursing Children and Young People.	Grief and the experiences of nurses providing palliative care to children and young people at home.	1	Scotland - Highland	To elicit the views of children’s nurses with regard to the personal, contextual and interprofessional challenges faced when delivering palliative and end of life care to children and young people in the community.	Health care professionals	Not applicable	Qualitative	Descriptive	Qualitative	Interviews/focus groups	Nurses experienced considerable internal and external pressures. Some are inevitable but others, such as organisation of care provision to families and nurses’ personal coping, could be improved by adequately resourced workforces, integrated service structures and guidance on reflective practice.	unspecified	Experiences and/or needs	Children		Clinicians, nurses or AHPs.	Non-specific
377	Reid, F	2013	International Journal of Palliative Nursing	Lived experiences of adult community nurses delivering palliative care to children and young people in rural areas.	1	Scotland - Highland	To explore staff experiences of providing palliative care to children.	Health care professionals	Not applicable	Qualitative	Descriptive	Phenomenology	Interviews/focus groups	Four key themes emerged: emotional preparedness, navigating the professional 'road', becoming part of the family, and it's everybody's business. Significant issues were highlighted in relation to nurses' coping, with implications for practice.	unspecified?	Experiences and/or needs	Children		Clinicians, nurses or AHPs.	Non-specific
381	Robertson, K &Hutchison, S	2009	Palliative Medicine	Assessment of iron status and the role for iron-replacement therapy in anaemic cancer patients under the care of a specialist palliative care unit	1	Scotland - Highland	To determine (1) the prevalence of anaemia in patients with advanced cancer, (2) what proportion had iron deficiency, (3) the prevalence and benefits of IRT and (4) the prevalence of side effects attributable to IRT.	Patients	Hospice	Quantitative	Descriptive	Observational	Mixed	Iron replacement therapy should neither be indiscriminately prescribed nor withheld for anaemic palliative care patients. When symptomatic anaemia is found in patients whose general condition indicates that IRT would be acceptable, red-cell indices alone should not guide treatment, and iron status should be fully assessed.	University of Aberdeen Enid Linder Foundation Prize	Symptoms - physical			Clinicians, nurses or AHPs.	Cancer
383	Ronayne C	2009	Intensive and Critical Care Nursing	A phenomenological study to understand the experiences of nurses with regard to brainstem death.	1	NHS Greater Glasgow and Clyde	To understand the experiences of nurses with regard to brainstem death.	Health care professionals	Hospital	Qualitative	Descriptive	Phenomenology	Interviews/focus groups	The findings fall into five categories, feelings, communication, protection, education, and technology. Nurses appear to suffer a degree of cognitive dissonance that both adds to their stress and leads to difficulties in explaining brainstem death to relatives.	Unspecified	Experiences and/or needs	Training/education		Clinicians, nurses or AHPs	Non cancer
385	Russell PB, Aveyard SC, Oxenham DR.	2006	Journal of Pain & Symptom Management	An assessment of methods used to evaluate the adequacy of cancer pain management.	1	UK1	To assess different methods of assessing pain management in palliative care.	Patients	Mixed	Quantitative	Descriptive	Observational	Other	The established methods of pain prevalence measurement are limited by their inability to measure pain over time and to assess prescribers’ response to changing pain. Dynamic methods that evaluate changes in prescribing and pain levels over time must be developed in order to accurately assess pain management.	Mixed: Marie Curie and Janssen Cilag	Symptoms - physical	Methodology/Assessment		Clinicians, nurses or AHPs.	Cancer
393	Schofield P.	2009	International Journal on Disability and Human Development	Snoezelen within a palliative care day setting: A randomized controlled trial investigating the potential.	1	International1	The aims of this study were to investigate the use of Snoezelen within palliative day-care and to explore the feasibility of investigating Snoezelen within palliative day-care using a randomized controlled trial.	Patients	Hospice	Quantitative	Intervention	Randomised controlled trial / Randomised trial	Randomised controlled trial / Randomised trial	The results indicated a significant reduction in anxiety with the experimental group following the sessions (P = 0.01), but no changes were observed in any of the quality of life subscales. Information collected during semi-structured interviews support the potential of Snoezelen for promoting relaxation. It was concluded that Snoezelen is feasible for use with this patient group	Wilkes Fellowship awarded by Trent Palliative Care Centre, Sheffield UK.	Symptoms - psychological or psychosocial			Clinicians, nurses or AHPs.	Non-specific
394	Scott A, McConnell S, Laird B, Colvin L, Fallon M.	2012	European Journal of Pain	Quantitative Sensory Testing to assess the sensory characteristics of cancer-induced bone pain after radiotherapy and potential clinical biomarkers of response.	1	Scotland-national	To explore the effect of radiotherapy (XRT) on sensory changes in Cancer Induced Bone Pain with a view to predicting response.	Patients	Hospital	Quantitative	Descriptive	Observational	Questionnaire, surveys, standard assessment tools.	Twenty-three patients were assessed pre and post radiotherapy. Thirteen (57%) had an analgesic response (defined as 30% reduction in total pain). This is the first clinical study to demonstrate alterations in sensory responses in cancer induced bone pain. Alterations in specific sensory characteristics seem to be associated with an increased likelihood of successful analgesia from palliative radi…	Unfunded	Symptoms - physical			Clinicians, nurses or AHPs.	Cancer
398	Senior L, Hubbard G.	2010	British Journal of Community Nursing	Integrated malignant and non-malignant palliative care in Scotland.	1	NHS Western Isles	To discuss how palliative care needs of islanders may best be met.	Health care professionals	Community	Qualitative	Descriptive	Observational	Interviews/focus groups	Nurses feared burgeoning caseloads and expressed a need for time to share and develop knowledge and skills. They described a collaborative model of care in keeping with that recommended by Scottish Partnership for Palliative Care (2006).	Unspecified	Services and settings				Non-specific
399	Shah A, Diggens N, Stiller C, Murphy D, Passmore J, Murphy MFG	2011	European Journal of Cancer	Place of death and hospital care for children who died of cancer in England, 1999-2006.	2	UK2	To describe patterns of hospital care and to evaluate factors influencing place of death for children who died after a diagnosis of cancer in England during 1999–2006.	Children	Not applicable	Quantitative	Descriptive	Epidemiological	Database analysis	Similar proportions of children are dying at home (45%) and in hospital (47%), and the percentage dying in a hospice or care home increased from 2% to 10%. Of the children who died in hospital, 74% were admitted as emergencies or as a transfer from another hospital.	Charity - Children with Leukaemia	Children	Services and settings		Mixed	Cancer
400	Sharpe KH, Cezard G, Bansal N, Bhopal RS, Brewster DH.	2015	BMJ Supportive & Palliative Care	Policy for home or hospice as the preferred place of death from cancer: Scottish Health and Ethnicity Linkage Study population cohort shows challenges across all ethnic groups in Scotland.	1	Scotland-national	To establish place of cancer death by ethnicity and describe patient characteristics.	Patients	Not applicable	Quantitative	Descriptive	Epidemiological	Database analysis	White Scottish group and minority ethnic groups combined constituted 91% and 0.4% of cancer deaths, respectively. South Asian, Chinese and African Origin patients were youngest at death (66, 66 and 65.9 years). Compared with the Scottish White reference, the White Irish (1.15 (1.10 to 1.22), p<0.0001) and Other White British (1.07 (1.02 to 1.12), p=0.003) groups were more likely to die at home. G…	Joint: CSO, NHS, ISD	Services and settings			Mixed	Cancer
401	Shenfine J, McNamee P, Steen N, Bond J, Griffin SM.	2009	American Journal of Gastroenterology	A randomized controlled clinical trial of palliative therapies for patients with inoperable esophageal cancer	2	Scotland-national	To compare the clinical effectiveness and cost-effectiveness of self-expanding metal stents (SEMSs) with other palliative therapies to aid clinicians in making an evidence-based treatment choice.	Patients	Hospital	Quantitative	Intervention	Randomised controlled trial / Randomised trial	Randomised controlled trial / Randomised trial	There was a significant difference in mean dysphagia grade between treatment arms 6 weeks following treatment, with worse swallowing reported by rigid stent – treated patients. Global quality of life scores were lower at both 1 and 6 weeks following treatment for patients treated by SEMSs.	National Health Service Health Technology Assessment Programme,	Symptoms - physical	Health economics		Clinicians, nurses or AHPs.	Cancer
402	Sherwood LA, Knowles G, Wilson RG, Potter MA.	2006	European Journal of Oncology Nursing	Retrospective review of laser therapy for palliation of colorectal tumours.	1	NHS Lothian	Assess the overall effectiveness of laser therapy in the palliative treatment of colorectal tumours within the Western General Hospital, Edinburgh from 1991 to 2003. 2. Identify which colorectal symptoms laser is best used to palliate.	Patients	Hospital	Quantitative	Descriptive	Retrospective case note review	Retrospective case note review or documentary analysis	The main findings show that 52% of patients had successful (complete/good) resolution of symptoms, 36% had a poor response and 12% had no resolution of symptoms from laser therapy. Of all documented symptoms, this study found that laser is most effective at palliating obstructive symptoms. It also has beneficial application in the palliation of bleeding and mucous discharge. It is less effective …	Unspecified	Symptoms - physical			Clinicians, nurses or AHPs	Cancer
403	Shipman C, Gysels M, White P, Worth A, Murray SA, Barclay S, et al.	2008	BMJ	Improving generalist end of life care: national consultation with practitioners, commissioners, academics, and service user groups.	3	UK1	To identify major concerns of national and local importance in the provision, commissioning, research, and use of generalist end of life care.	Mixed	Mixed	Qualitative	Descriptive	Consensus meeting / Delphi / expert	Mixed: Interviews, questionnaires, nominal group technique	The stage of life to which “end of life care” referred was not understood in a uniform way. Perceptions ranged from a period of more than a year to the last few days of life. Generalists in both primary and secondary care were usually caring for only a fewpatients approaching the end of life at any one time at a point in time. It was therefore challenging tomaintain skills and expertise particula…	National Institute of Health Research Service Development and Organisation research and development programme.	Services and settings	Education and training		Mixed	Non-specific
404	Shipman C, Hotopf M, Richardson A, Murray S, Koffman J, Harding R, et al.	2008	Palliative Medicine	The views of patients with advanced cancer regarding participation in serial questionnaire studies.	2	UK2	To inform future research protocols to maximise recruitment, retention, satisfaction with research participation and reduce potential bias from missing data.	Patients	Hospital	Qualitative	Descriptive	Qualitative	Interviews/focus groups	Patient preferences for the planned questionnaire study were for face-to face interviews undertaken at home from late morning onwards with recontact at a mean of 6 weeks.	CRUK	Methodology/Assessment			Researchers	Cancer
405	Shrimali RK, Correa PD, O'Rourke N.	2008	Journal of Medical Imaging & Radiation Oncology	Low-dose palliative splenic irradiation in haematolymphoid malignancy.	1	NHS Greater Glasgow and Clyde	To describe low-dose palliative splenic irradiation (SI) in haematolymphoid malignancy.	Patients	Hospital	Quantitative	Descriptive	Retrospective case note review	Retrospective case note review or documentary analysis	17 of 20 (85%) courses of SI initiated for symptom control resulted in effective palliation. Only two of eight (25%) courses of SI started for abnormal blood counts produced a desired response. To conclude, SI offers an effective and well-tolerated palliative treatment option.	Unspecified	Symptoms - physical			Clinicians, nurses or AHPs	Cancer
407	Siddaway AP, Wood AM, Schulz J, Trickey D	2015	Death Studies	Evaluation of the CHUMS Child Bereavement Group: A Pilot Study Examining Statistical and Clinical Change.	2	UK1	To describe the largest evaluation of a UK child bereavement service to date.	Children	Unspecified	Service evaluation	Service evaluation	Observational	Questionnaires, surveys, standard assessment tools	Bereaved young people experienced a statistically significant, small to medium-sized decrease in symptoms over time. This change was equivalent across child age and gender. Type of bereavement had a slight impact on change when rated by parents.	Unspecified	Bereavement	Children		Mixed	Non-specific
408	#	2015	Lung Cancer	Prognosis in advanced lung cancer--A prospective study examining key clinicopathological factors	3	International3	To compare key prognostic factors in advanced lung cancer.	Patients	Hospital	Quantitative	Descriptive	Observational	Questionnaire, surveys, standard assessment tools.	Only performance status and mGPS (Glasgow Prognostic Score) predicted survival. Survival at 3 months ranged from 99% (ECOG 0–1) to 74% (ECOG 2) and using mGPS, from 99% (mGPS0) to 71% (mGPS2). In combination, survival ranged from 99% (mGPS 0, ECOG 0–1) to 33% (mGPS2,ECOG 3).	Unspecified	Prognostication			Clinicians, nurses or AHPs	Cancer
411	Simonsen G, Cooper M.	2015	Counselling & Psychotherapy Research	Helpful aspects of bereavement counselling: An interpretative phenomenological analysis.	1	Scotland - unspecified	To deepen an understanding of the practices that bereaved clients find helpful in counselling.	Carers	Other: Counselling premises	Qualitative	Descriptive	Qualitative	Interviews/focus groups	Respondents identified five helpful aspects of counselling: the independence of the counsellor; the counsellor’s skilled listening; the non-directivity of the counselling work; having their unhelpful thinking challenged and by having their responses to bereavement normalised through psycho-education and therapist self-disclosure.	Unspecified	Bereavement			Mixed	Non-specific
413	Spencer SJ, Holt G, Clarke JV, Mohammed A, Leach WJ, Roberts JLB.	2010	Journal of Bone and Joint Surgery	Locked intramedullary nailing of symptomatic metastases in the humerus	1	NHS Greater Glasgow and Clyde	To assess whether locked antegrade IM nailing is effective as a single, durable surgical intervention for the stabilisation of symptomatic diaphyseal metastases in the humerus.	Patients	Hospital	Quantitative	Descriptive	Retrospective case note review	Retrospective case note review or documentary analysis	There were 27 true fractures (73.0%) and ten painful deposits (27.0%). Relief from pain was excellent in four (11.4%), good in 29 (82.9%) and fair in two (5.7%) on discharge. Function was improved in all but one patient. Antegrade intramedullary nailing is an effective means of stabilising the humerus for the palliative treatment of metastases.	Unspecified	Symptoms - physical			Clinicians, nurses or AHPs	Cancer
415	Spiller JA, Keen JC.	2006	Palliative Medicine	Hypoactive delirium: assessing the extent of the problem for inpatient specialist palliative care.	1	Scotland - National	To establish the prevalence of delirium among all admissions to a hospice inpatient unit and how that changes over a subsequent 7-day period; to establish the point prevalence of delirium in existing inpatients of eight specialist palliative care units; to clarify to what extent the hypoactive subtype of delirium contributes to the overall prevalence of the condition; to show whether screening fo…	Patients	Hospice	Quantitative	Descriptive	Observational	Questionnaire, surveys, standard assessment tools.	Part I: 100 acute admissions to a specialist palliative care unit were assessed and while 29% were found to have delirium, 86% of these had the hypoactive subtype of delirium. Part II: 8 specialist palliative care units took part in a point prevalence study of delirium over a 48-hour period. One hundred and nine patients were assessed and while 29.4% of these inpatients had delirium, 78% of them …	Unspecified	Symptoms - physical	Symptoms - psychological/psychosocial		Clinicians, nurses or AHPs	Non-specific
416	Sprung CL, Ledoux D, Bulow HH, Lippert A, Wennberg E, Baras M, et al.	2008	Critical Care Medicine	Relieving suffering or intentionally hastening death: Where do you draw the line?	3	Not specified	To demonstrate that there is no clear-cut distinction between treatments administered to relieve pain and suffering and those intended to shorten the dying process.	Patients	Hospital	Secondary data analysis	Descriptive	Secondary data analysis	Secondary data analysis	Limitation of life-sustaining therapy occurred in 3,086 (72.6%) of 4,248 patients, and 94 (2.2%) underwent active shortening of the dying process. Medication for active shortening of the dying process included administration of opiates (morphine to 71 patients) or benzodiazepines (diazepam to 54 patients) alone or in combination.	Mixed	Last days of life			Clinicians, nurses or AHPs	Non-specific
417	Stephen AI, Macduff C, Petrie DJ, Tseng FM, Schut H, Skar S, et al.	2015	Death Studies	The economic cost of bereavement in Scotland.	3	UK1	To assess the economic cost of bereavement in Scotland.	Carers	Unspecified	Quantitative	Health economics	Observational	Database analysis	Spousal bereavement was associated with increased mortality and longer hospital stays, with additional annual cost of around £20 million. Cost of bereavement coded consultations in primary care was estimated at around £2 million annually. Bereaved people were significantly less likely to be employed in the year of and 2 years after bereavement than non-bereaved matched controls.	Scottish Government Health Directorates.	Bereavement	Health Economics		Policy makers	Non-specific
418	Stephen AI, Wilcock SE, Wimpenny P.	2013	International Journal of Older People Nursing	Bereavement care for older people in healthcare settings: qualitative study of experiences.	1	Not specified	To explore the experiences of healthcare staff of caring for bereaved older people, and older people’s experiences of bereavement care.	Mixed	Mixed	Qualitative	Descriptive	Qualitative	Interviews/focus groups	(i) Bereavement care depends on an established relationship between healthcare staff and the patient’s relatives; (ii) Preparation for the relative’s death may not equate to being prepared for bereavement; (iii) The ‘Open Door’ to bereavement care is only slightly ajar	CSO	Bereavement			Mixed	Non-specific
419	Stephen AI, Wimpenny P, Unwin R, Work F, Dempster P, MacDuff C, et al.	2009	Death Studies	Bereavement and bereavement care in health and social care: provision and practice in Scotland.	1	UK1	To explore current views of and practice in bereavement care and identify priorities for service development in Scotland.	Mixed	Unspecified	Qualitative	Descriptive	Qualitative	Interviews/focus groups	Priority areas for development were related to raising public awareness, coordination of services, guidance, and professional education.	Mixed: Scottish Executive Health Department (SEHD), NHS Quality Improvement Scotland (NHS QIS), and NHS Education Scotland (NES).	Bereavement	Service and settings		Mixed	Non cancer
420	Steptoe A, Molloy GJ, Messerli-Burgy N, Wikman A, Randall G, Perkins-Porras L, et al.	2011	European Heart Journal	Fear of dying and inflammation following acute coronary syndrome.	3	UK2	To evaluate the prevalence of fear of dying, associations with inflammatory responses during acute coronary syndrome (ACS), later heart rate variability and cortisol secretion.	Patients	Mixed: Hospital and Home	Quantitative	Descriptive	Observational	Questionnaire, surveys, standard assessment tools.	Intense distress and fear of dying was experienced by 21.7%, with moderate levels in 66.1% patients. Fear of dying was more common in younger, lower socioeconomic status, and unmarried patients. It was positively associated with plasma	Joint: BHF and MRC	Symptoms - psychological or psychosocial			Mixed	Non cancer
422	Stevens E, Martin CR, White CA.	2011	Palliative Medicine	The outcomes of palliative care day services: a systematic review.	1	NA	To evaluate the evidence underpinning the provision of palliative day care services (PDS) to determine whether such services have a measurable effect on attendees’ wellbeing.	Patients	Hospice	Review	Descriptive	Meta-analysis or systematic review	Review	Attendance at PDS had a positive impact on attendees’ quality of life. Fewer studies utilized validated outcome measures to determine the effect of PDS on attendees’ wellbeing and small sample sizes combined with high attrition rates influenced the significance of some the results. The review concludes that dying people find attending PDS a valuable experience that allows them to engage with othe…	Unfunded	Services and settings	Quality of life		Mixed	Both
426	Storey DJ, Sakala M, McLean CM, Phillips HA, Dawson LK, Wall LR, et al.	2010	Annals of Oncology	Capecitabine combined with oxaliplatin (CapOx) in clinical practice: how significant is peripheral neuropathy?	1	NHS Lothian	To determine periperal neuropathy (PN) incidence and associations during CapOx, and 6 and 12 months after CapOx (oxalipalatin).	Patients	Hospital	Quantitative	Descriptive	Retrospective case note review	Retrospective case note review or documentary analysis	Overall, 94% experienced acute peripheral neuropathy. Worst severities for adjuvant and palliative patients, respectively, were grade 1, 44% and 54%; grade 2, 35% and 32%; grade 3, 16% and 3%; grade 4, 0% and 1% and grade unclear 1% and 1%.	Unfunded	Symptoms - physical			Clinicians, nurses or AHPs	Cancer
428	Tan BHL, Birdsell LA, Martin L, Baracos VE, Fearon KCH.	2009	Clinical Cancer Research	Sarcopenia in an overweight or obese patient is an adverse prognostic factor in pancreatic cancer.	3	International2	To evaluate if weight and body composition, specifically sarcopenia, assessed from diagnostic computed tomography (CT) scans, is of prognostic value in patients with pancreatic cancer.	Patients	Hospital	Quantitative	Descriptive	Observational	Mixed: Database and results of routine scans	Sixty-two patients (55.9%) were sarcopenic, 44 (39.6%) were overweight/ obese, and 18 (16.2%) were both. Age ≥59 years and overweight/obese sarcopenia were identified as independent predictors of survival on multivariate analysis.	Unspecified	Prognostication	Symptoms - physical		Clinicians, nurses or AHPs	Cancer
429	Thekkumpurath P, Venkateswaran C, Kumar M, Newsham A, Bennett MI.	2009	Journal of Pain & Symptom Management	Screening for psychological distress in palliative care: performance of touch screen questionnaires compared with semistructured psychiatric interview.	3	UK2	To test the efficacy of three screening questionnaires in detecting all forms of psychological disorders (conceptualized as distress) in palliative care patients, most of whom had advanced cancer.	Patients	Hospital	Quantitative	Descriptive	Observational	Questionnaire, surveys, standard assessment tools.	More than one-third of palliative care patients experience psychological distress. The three touch screen-based screening tools performed equally well in identifying distress compared with a psychiatric interview. The single-item Distress Thermometer is as good as longer screening tools, with an optimum cutoff of 5 in this population. Depressive disorders may be rarer in this population than comm…	Rosemary Fellowship Trust, Leeds,	Symptoms - psychological or psychosocial	Methodology/assessment		Clinicians, nurses or AHPs	Both
432	Todd AM, Laird BJ, Boyle D, Boyd AC, Colvin LA, Fallon MT	2009	Journal of Pain & Symptom Management	A systematic review examining the literature on attitudes of patients with advanced cancer toward research.	1	NA	To examine the attitudes of patients with advanced cancer toward research and establish common themes.	Patients	Not applicable	Review	Descriptive	Meta-analysis or systematic review	Review	Both positive and negative attitudes toward research in advanced cancer were identified. Common themes of altruism, hope, and self-benefit were identified in 10 studies as a motivation for trial participation. Negative attitudes toward symptom control and risk of increased hospital admissions were identified in four studies.	Unspecfied	Methodology/Assessment	Experiences and/or needs		Mixed: Researchers; Clinicians, nurses or AHPs	Cancer
433	Tolson D, McIntosh J, Loftus L, Cormie P.	2007	International Journal of Nursing Studies	Developing a managed clinical network in palliative care: a realistic evaluation.	1	NA	To reflect on the merits and challenges of realistic evaluation design in the establishment of a new managed clinical network (MCN) approach to implementing a guideline concerned with the care of individuals with cancer-related pain.	Mixed	Mixed	Mixed	Implementation/ guideline development	Mixed	Interviews, focus groups, case study	The investigation highlighted the level of practitioner effort required to introduce the MCN approach to care. Progress was much slower than anticipated, at times frustrated by inexperience in change management and unfamiliarity with leading practice development projects and supporting practitioner learning. Issues to do with the age appropriateness of the evidence base in relation to the care of…	Unspecfied	Services and settings			Mixed	Non-specific
434	Tomison G, McDowell JRS.	2011	British Journal of Community Nursing	Nurses' needs in delivering palliative care for long-term conditions.	1	Not specified	To explore the needs of community nurses in delivering palliative care to people with long-term conditions	Health care professionals	Community	Qualitative	Descriptive	Qualitative	Interviews/focus groups	Establishing therapeutic relationships, having access to resources, co-ordination and provision of clinical care and collaborative working were all highlighted by the community nurses as needs in delivering palliative care. If these four needs were met, the community nurses believed they could deliver palliative care to their patients. Issues around a lack of resources, community nurses’ educatio…	Unspecfied	Experiences and/or needs	Services and settings		Mixed	Non cancer
437	Tsim S & Chalmers GW.	2015	Palliative Medicine	Discrepancy between symptom scoring and self-reported palliative care needs in a survey of interstitial lung disease patients	1	NHS Greater Glasgow and Clyde	To examine symptoms and self-reported palliative care needs of patients with interstitial lung disease (ILD).	Patients	Mixed: Hospital and Home	Quantitative	Descriptive	Observational	Questionnaire, surveys, standard assessment tools.	Palliative care needs of ILD patients are poorly understood, despite a high-symptom burden and progressive disease. Further studies are required to explore the practical, psychological and spiritual needs of patients with ILD. Palliative care should be integral to an ILD service.	Unfunded	Symptoms - physical	Symptoms - psychological/psychosocial	Symptoms - spiritual		Non cancer
438	Tsim S, Davidson S	2014	American Journal of Hospice & Palliative Medicine	End-of-life care in a general respiratory ward in the United Kingdom.	1	NHS Greater Glasgow and Clyde	To assess end-of-life care in patients who were admitted and subsequently died in a general respiratory ward.	Patients	Hospital	Quantitative	Descriptive	Observational	Questionnaire, surveys, standard assessment tools.	Palliative care involvement and discussion of patients’ end of life care wishes is poor in COPD. Timely and effective discussions regarding disease prognosis and patient wishes, including early consideration for initiating anticipatory care planning needs to be instituted.	Unfunded	Last days of life	services and settings			Non cancer
439	Tuffrey-Wijne I, Hogg J, Curfs L.	2007	Journal of Applied Research in Intellectual Disabilities	End-of-life and palliative care for people with intellectual disabilities who have cancer or other life-limiting illness: A review of the literature and available resources.	3	NA	To review the literature around the need of people with intellectual disabilities for palliative care.	Patients	Not applicable	Review	Descriptive	Meta-analysis or systematic review	Review	Research data around the palliative care needs of people with intellectual disabilities remain scarce. Case reports are the most prevalent method of exploring pertinent issues.	Unspecified	Experiences and/or needs			Mixed	Both
441	Vlasto C.	2010	Counselling & Psychotherapy Research	Therapists' views of the relative benefits and pitfalls of group work and one-to-one counselling for bereavement.	1	Scotland - NHS Fife	To explore therapists’ perceptions of the relative benefits and pitfalls of group work and individual counselling for bereaved clients.	Other: Bereavement Therapists	Unspecified	Qualitative	Descriptive	Observational	Interviews/focus groups	Groups were perceived as having a normalising influence, helping members make new social contacts and practice social skills. Individual counselling was seen as facilitating the initial telling of the story and the expression of extreme emotion.	Unfunded	Bereavement			Mixed	Non-specific
442	Walker G, Andrew Maiden J	2009	International Journal of Palliative Nursing	Understanding patients' lived experience following photodynamic therapy for the treatment of advanced cancer.	1	NHS Tayside	To gain an understanding of patients’ lived experience following photodynamic therapy (PDT) for the treatment of advanced cancer	Patients	Home	Qualitative	Descriptive	Qualitative	Interviews/focus groups	Analysis of the data yielded six themes: the impact on day-to-day life; existential meaning; the physical effects of treatment; kaleidoscope of emotions; information gap; and family burden. PDT offers palliation of symptoms for some participants while offering hope of enhanced quality of life.	Unspecified	Experiences and/or needs			Clinicians, nurses or AHPs	Cancer
444	Walker J, Holm Hansen C, Martin P, Sawhney A, Thekkumpurath P, Beale C, et al.	2013	Annals of Oncology	Prevalence of depression in adults with cancer: A systematic review.	2	NA	To systematically review published studies to obtain the best estimate of the prevalence of depression in clinically meaningful subgroups of cancer patients.	Patients	Not applicable	Review	Descriptive	Meta-analysis or systematic review	Review	Of 66 relevant studies, only 15 (23%) met quality criteria. The estimated prevalence of depression in the defined subgroups was as follows: 5% to 16% in outpatients, 4% to 14% in inpatients, 4% to 11% in mixed outpatient and inpatient samples and 7% to 49% in palliative care. Studies which used expert interviewers (psychiatrists or clinical psychologists) reported lower prevalence estimates.	Cancer Research UK	Symptoms - psychological or psychosocial			Clinicians, nurses or AHPs	Cancer
445	Watson J, Hockley J, Dewar B.	2006	International Journal of Palliative Nursing	Barriers to implementing an integrated care pathway for the last days of life in nursing homes.	1	NHS Lothian	To explore the barriers that needed to be overcome during the process of implementing an integrated care pathway for the last days of life as a way of developing quality end-of-life care in nursing homes.	Mixed	Care Home	Mixed	Implementation/ guideline development	Ethnography/Action research	Mixed qualitative and quantitative	Six main barriers were identified: a lack of knowledge of palliative care drugs and control of symptoms at the end of life; lack of preparation for approaching death; not knowing when someone is dying or understanding the dying process; lack of multidisciplinary team working in nursing homes; lack of confidence in communicating about dying; some nursing homes are not ready or able to change.	Unspecified	Services and settings	Education and training		Mixed	Non cancer
446	Watters L, McKenzie K, Wright R	2012	British Journal of Learning Disabilities	The impact of staff training on the knowledge of support staff in relation to bereavement and people with an intellectual disability.	1	Scotland - Board unspecified	To investigate whether a 1-day training course improved support staff knowledge about bereavement and grief in people with a learning disability	Health care professionals	Unspecified	Quantitative	Intervention	Observational	Questionnaire	Training significantly improved staff knowledge in all the areas measured. An analysis of staff knowledge at 1 month after training was not possible due to a low response rate.	Unspecified	Education and training	Bereavement		Mixed	Non-specific
448	Wilcock A, Jacob JK, Charlesworth S, Harris E, Gibbs M, Allsop H.	2006	Palliative Medicine	Drugs given by a syringe driver: A prospective multicentre survey of palliative care services in the UK.	2	Not specified	To obtain a more recent snapshot of practice, to aid the revision of the syringe driver drug compatibility charts in the Palliative Care Formulary	Health care professionals	Unspecified	Quantitative	Descriptive	Observational	Questionnaire, surveys, standard assessment tools.	Of 336 syringe drivers, the majority contained either two or three drugs, but one-fifth contained only one drug. The median (range) volume of the infusions was 15 (9.5 48) mL, and duration of infusion was generally 24 hours. Only one combination was reported as visually incompatible, and there were 13 site reactions (4% of total)	Unspecified	Symptoms - physical	Symptoms – psychological or psychosocial		Clinicians, nurses or AHPs	Non cancer
449	Wimpenny P, Unwin R, Dempster P, Grundy M, Work F, Brown A, et al.	2007	Bereavement Care	A literature review on bereavement and bereavement care: developing evidence-based practice in Scotland.	1	NA	To describe the literatue on bereavement and bereavement care and inform evidence-based practice in Scotland.	NA	Not applicable	Review	Descriptive	Non-systematic or narrative review	Review	Summmarises the literatue on bereavement and bereavement care: developing evidence-based practice in Scotland.	Unspecified	Bereavement			Mixed	Both
451	Worth A, Boyd K, Kendall M, Heaney D, Macleod U, Cormie P, et al.	2006	British Journal of General Practice	Out-of-hours palliative care: a qualitative study of cancer patients, carers and professionals.	1	NHS Lothian	To explore the experiences and perceptions of out-of hours care of patients with advanced cancer, and with their informal and professional carers.	Mixed	Mixed	Qualitative	Descriptive	Qualitative	Interviews/focus groups	Patients and carers had difficulty deciding whether to call out-of-hours services, due to anxiety about the legitimacy of need, reluctance to bother the doctor, and perceptions of triage as blocking access to care and out-of-hours care as impersonal.	CSO	Coordination	Out-of-hours	Services and settings	Mixed	Cancer
452	Worth A, Irshad T, Bhopal R, Brown D, Lawton J, Grant E, et al.	2009	British Medical Journal	Vulnerability and access to care for South Asian Sikh and Muslim patients with life limiting illness in Scotland: prospective longitudinal qualitative study	1	NHS Lothian	To examine the care experiences of South Asian Sikh and Muslim patients in Scotland with life limiting illness and their families and to understand the reasons for any difficulties with access to services and how these might be overcome.	Mixed	Mixed	Qualitative	Descriptive	Qualitative	Interviews/focus groups	Most services struggled to deliver responsive, culturally appropriate care. Barriers to accessing effective end of life care included resource constrained services; institutional and, occasionally, personal racial and religious discrimination; limited awareness and understanding among South Asian people of the role of hospices; and difficulty discussing death. The most vulnerable patients, includ…	CSO	Identification	Services and settings	Experiences and/or needs	Mixed	Non-specific
455	Xu J, Evans TRJ, Coon C, Copley-Merriman K, Su Y.	2013	ecancermedicalscience	Measuring patient-reported outcomes in advanced gastric cancer.	3	NA	To identify existing patient reported outcome instruments that would be appropriate for use in Gastric cancer trials.	NA	Not applicable	Review	Descriptive	Meta-analysis or systematic review	Review	Key symptoms and functional impacts identified through the literature and expert input included abdominal pain or pain at the site of distant metastases, dysphagia and other symptoms related to eating, and digestive symptoms. The liver and lungs were the most frequent locations of metastases, leading to dyspnea, abdominal fullness, and jaundice. The five most commonly used patient reported outcom…	Mixed	Methodology/Assessment			Researchers	Cancer
456	Young JA, Waugh L, McPhillips G, Levack P, Thompson AM	2013	The Surgeon Journal of the Royal Colleges of Surgeons of Edinburgh & Ireland	Palliative care for patients with gastrointestinal cancer dying under surgical care: a case for acute palliative care units?	3	Scotland-national	To examine end of life care in patients dying of gastrointestinal cancer in Scottish hospital surgical wards.	Patients	Hospital	Quantitative	Descriptive	Observational	Database analysis	A total of 8019 patients died with gastrointestinal cancer on a surgical ward over 12 years. For 4350 (54%), no operation or endoscopy was performed during the final admission and adverse events were identified in only 86 (2%) of these patients, most commonly due to a complication of an interventional procedures. Specialist palliative care was provided to 57% of patients and was not influenced by…	Unspecified	Identification	Services and settings	Last days of life	Mixed	Cancer
458	Young L, Blyth CM.	2012	Journal of Radiotherapy in Practice.	Assessment of set-up discrepancies using daily portal imaging during radiotherapy treatment for patients with spine and bone metastases.	1	NHS-Tayside	To assess if the addition of extra skin marks improved the set-up accuracy of palliative patients being treated for spine and bone metastases.	Patients	Hospital	Quantitative	Intervention	Observational	Other	The use of extra skin marks resulted in a total of 45% of images within 5 mm tolerance compared with 36% of images in patients treated with a single centre tattoo. Also, the number of images with deviations greater than 15 mm was reduced by more than 50% with the addition of extra skin marks. This study has shown that extra skin marks do increase the set-up accuracy in palliative patients treated…	Unspecified	Methodology/Assessment	Symptoms – physical		Clinicians, nurses or AHPs.	Cancer
459	Ziegler L, Hill K, Neilly L, Bennett MI, Higginson IJ, Murray SA, et al. I	2011	Journal of Pain & Symptom Management	Identifying psychological distress at key stages of the cancer illness trajectory: A systematic review of validated self-report measures	2	NA	To examine the performance of self-report measures for identifying clinically significant levels of psychological distress across the cancer patient trajectory.	Patients	Not applicable	Review	Descriptive	Meta-analysis or systematic review	Review	Forty-eight different self-report measures were reported in the 85 papers identified. The Hospital Anxiety and Depression Scale (HADS) was the most frequently reported measure (23 times). Several other measures were reported between two and four times, but most (37) measures were reported only once. Twenty-two of the 85 included papers reported measure performance by trajectory stage. Best perfor…	COMPASS Collaborative, a National Cancer Research Institute Supportive and Palliative Care Research Collaborative.	Methodology/Assessment	Symptoms – psychological or psychosocial		Mixed	Non-specific
460	Zimmerman DL, Ruzicka M, Hebert P, Fergusson D, Touyz RM, Burns KD.	2014	PLoS ONE	Short daily versus conventional hemodialysis for hypertensive patients: a randomized cross-over study.	3	International2	To determine: 1) if short-daily hemodialysis is associated with a reduction in systolic blood pressure after a 3-month blood pressure optimization period and; 2) the potential mechanism(s) of blood pressure reduction. Blood pressure was measured using Canadian Hypertension Education Program guidelines	Patients	Hospital	Quantitative	Intervention	Randomised controlled trial / Randomised trial	Randomised controlled trial / Randomised trial	Patients treated with short daily, compared to conventional hemodialysis, have similar blood pressure control on fewer anti-hypertensive medications.	Ontario Heart and Stroke Foundation and the Ottawa Hospital Department of Medicine	Symptoms - physical			Clinicians, nurses or AHPs.	Non-specific
461	McKeown A, Bentley A,Cornbleet M Downs F	2008	Palliative Medicine	A study of patients’ attitudes to medical students in a hospice setting	1	Scotland NHS Forth Valley	To assess patients’ attitudes to medical students and undergraduate training in a hospice setting.	Patients	Hospice	Quantitative	Descriptive	Observational	Questionnaire, surveys, standard assessment tools.	Selected patients in a hospice environment have been shown to enjoy and benefit from contact with students, and recognise this as an important part of doctors training. Student presence is not seen as a negative experience and this study supports the placement of medical students in a hospice as both an appropriate and acceptable part of their core medical training.	Not specified	Education and training			Educators, clinicians	Non-specific
478	Johnston B, Lawton S, Pringle J.	2015	Dementia	‘This is my story, how I remember it’: In-depth analysis of Dignity Therapy documents from a study of Dignity Therapy for people with early stage dementia.	2	Scotland: East Scotland	To explore and examine the thematic features and shared narrative dimensions of Dignity Therapy documents, produced as part of a feasibility study, in order to gain a fuller understanding of the value of using Dignity Therapy for people with early stage dementia.	Patients	Unspecified	Qualitative	Descriptive	Qualitative	Document analysis	Main themes from the analysis were origin of values, essence and affirmation of self, forgiveness and resolution and existentialism/ meaning of life. These themes provide evidence of the type, scope and contribution that information generated from Dignity Therapy can make to the care and support of people with dementia.	Mixed: QNIS Scotland 2013-2104, Alzheimer Scotland 2013-2104 and NHS Tayside.	Symptoms - psychological or psychosocial	Symptoms - spiritual			Non cancer
479	Nanton V, Munday D, Dale J, Mason B, Kendall M, Murray S.	2015	British Journal of Health Psychology	The threatened self: Considerations of time, place, and uncertainty in advanced illness.	2	Unspecified	To explore the presentation of personal identity and interactions between intrinsic and extrinsic elements that support or threaten its maintenance in context of advanced illness.	Patients	Unspecified	Qualitative	Descriptive	Mixed	Mixed: Ethnopgraphic observation and interviews	Good pain and symptom control was a necessary, but not sufficient, condition for the maintenance of a personal identity. Essential agentic elements included knowledge of appropriate and immediate sources of help. Also important were a sense of control achieved through a shared understanding with health care professionals of the condition and active management of uncertainty. In addition, the main…	NIHR Service Delivery & Organisation Programme	Experiences and/or needs	Symptoms - psychological or psychosocial	Symptoms- physical	Mixed	Both
480	Daveson BA, Harding R, Shipman C, Mason BL, Epiphaniou E, Higginson IJ, Ellis-Smith C, Henson L, Munday D, Nanton V, Dale JR, Boyd K, Allison Worth A, Barclay S, Donaldson A,Murray SA	2014	PLOS ONE	The Real-World Problem of Care Coordination: A Longitudinal Qualitative Study with Patients Living with Advanced Progressive Illness and Their Unpaid Caregivers	2	UK1	To develop a model of care coordination for patients living with advanced progressive illness and their unpaid caregivers, and to understand their perspective regarding care coordination	Mixed	Mixed	Qualitative	Descriptive	Observational	Interviews/focus groups	Coordination is a deliberate cross-cutting action that involves high-quality, caring and well-informed staff, patients and unpaid caregivers who must work in partnership together across health and social care settings. For coordination to occur, it must be adequately resourced with efficient systems and services that communicate. Patients and unpaid caregivers contribute substantially to the coor…	Not specified	Coordination	Services and settings	Carers	Mixed (Clinicians and service managers)	Non-specific
485	Buchanan D, Milroy R, Baker L, Thompson AM, Levack PA.	2010	Supportive Care in Cancer	Perceptions of anxiety in lung cancer patients and their support network	1	Not specified	To evaluate lung cancer patients' anxiety, physical symptoms, performance status and their perception of anxiety within their support network	Patients	Hospital	Quantitative	Descriptive	Observational	Questionnaire, surveys, standard assessment tools.	Perceived familial and self-rated personal anxiety both increased as function declined. Increased perceived worry was associated with increased physical symptoms, cough, haemoptysis, low self-esteem and feeling lack of worth. Perception of increased worry did not influence whether patients felt able to share their feelings.	Unspecified	Symptoms - psychological or psychosocial	Experiences and/or needs		Clinicians	Cancer
492	Cowey E.	2012	Nursing Standard	End of life care for patients following acute stroke	1	Not applicable	To identify some principles of best practice for nurses providing end of life care for patients following stroke	Not applicable	Not applicable	Review	Descriptive	Non-systematic or narrative review	Review	Patients who have had a stroke should not be excluded from acute stroke care at the end of life care. Stroke care should incorporate multidisciplinary working, anticipatory care planning and prescribing, and effective communicaton with patients and families. The use of end of life care pathways is widely recommended as best practice. Palliative care specialists may provide support where patients'…	Unspecified	Last days of life	Coordination		Clinicians	Non cancer
494	Moore G, Carduff E, Finucane A, Murray S, Kendall M.	2015	Palliative Medicine and Nursing	Family Carer Experiences of Diagnosis, Advancing Illness, Death, and Bereavement: A Qualitative Analysis	1	Not specified	To explore family carers' experiences of the journey from diagnosis of a life limiting illness to bereavement and their dynamic needs and expectations	Carers	Home	Secondary data analysis	Descriptive	Qualitative	Interviews/focus groups	15 interviews were examined. 4 key times in the caring trajectory were identified: diagnosis; illness progression; end of life; bereavement. Each had its own challenges and support needs, as the carers faced differing levels of burden. Carers experienced increasing levels of responsibility, and their needs included adequate information, accessing suitable support and feeling valued by the healthc…	Unspecified	Carers	Experience and/or needs	Bereavement	Clinicians	Both
498	Lawton S, Towsey L, Carroll D, Linklater G, Watson F.	2015	Primary Health Care	End of Life Care Planning in Community Hospitals	1	Scotland - Grampian	To describe the implementation of the NHS Grampian palliative and supportive care plan to the community hospitals across the Grampian region	Mixed: patients and health care professionals	Hospital	Service evaluation	Implementation/ guideline development	Observational	Questionnaires/Surveys/Standard assessment tools	There were 521 patients in 32 wards of 19 community hospitals. At baseline, ward nursing staff believed that 94 patients were 'palliative'. After SPICT was applied, the staff identified 202 as 'palliative'. Many wards felt comfortable delivering end of life care for patients and families, seeing it as a crucial role of their local hospital. There was also confidence in the use of anticipatory pre…	Unspecified	Services and settings	Identification		Clinicians	Both
501	Galinsky J.	2014	Issues in Comprehensive Pediatric Nursing	What Do Families, Staff, and Stakeholders Think About Children's Dream Fulfilment?	1	Not specified	To investigate the views of the families, staff, and key informants involved with children's dream fulfillment charity, Dreams Come True	Mixed: other - charity staff; carers; health care professionals	Mixed	Service evaluation	Service evaluation	Observational	Mixed: questionnaires; interviews	Popular themes arising from each group were the benefit of dreams, the importance of empathy, staff communication, and fundraising.	Unspecified	Children	Services and settings	Experiences and/or needs	Service managers	Both
505	Zheng L, Finucane AM, Oxenham D, McLoughlin P, McCutcheon H, Murray SA.	2013	European Journal of Palliative Care.	How good is primary care at identifying patients who need palliative care? A mixed methods study	1	Scotland - NHS Lothian	To document and understand variations in two key factors: i) The number of weeks before death at which patients were formally identified for a palliative approach; 2) The frequency and timing of referral to specialist palliative care services.	Mixed	GP Practices	Mixed	Descriptive	Mixed; retrospective case notes review and qualitative	Mixed; retrospective case note review and interviews	Around 75% of patients with cancer were formally identified for palliative care, but only in the last weeks of life. Among those with non-malignant disease, only 20% were formally identified and, again, only in the last weeks of life. Formal identification remains late for all conditions and closely associated with – and sometimes triggered by – referral to specialist palliative care	Mixed; Unviersity of Edinburgh and NHS	Identification	Co-ordination		Non-cancer	Comparison
506	Oxenham D, Finucane A, Arnold E, Russell P.	2013	BMJ Quality Improvement Reports	Delivering preference for place of death in a specialist palliative care setting	1	Scotland - NHS Lothian	To describe a programme of improvement to develop systems to support preference identification; and to increase the overall proportion of patients under the care of any hospice service, who die in their place of choice.	Other; institution	Hospice	Quality improvement	Quality improvement	Observational	Mixed	Achievement of preferred place of death for patients wishing to die in the hospice remained high at 88%. The focus on assessment of preference for place of death led to substantial improvements in the identification and achievement of preference for patients dying under the care of the hospice. Furthermore, it has been associated with an increase in the overall proportion of patients who die at h…	Unspecified	Coordination	Communication		Clinicians	Non-specific
513	Murray SA, Boyd K, Campbell C, Cormie P, Thomas K, Weller D, Kendall M	2008	Family Practice	Implementing a service users' framework for cancer care in primary care: an action research study.	2	Scotland - NHS Lothian	The authors previously facilitated the development of a service-user designed framework for providing proactive care for people with cancer in the community. To validate this framework in clinical practice.	Institution	GP Practices	Mixed	Implementation/ guideline development	Mixed	Mixed: action research,interviews, participant observation	Practices implemented the framework in a variety of ways. In general, they used their own customized cancer register to improve communication within the practice and began to offer proactive care from a diagnosis of cancer, not just when the disease became advanced. Local innovations included an intranet-based register, information sheets and regular multidisciplinary meetings. Patients, family c…	Scottish Government	Coordination	Services and settings	Communication	Cancer	Cancer
521	Malcolm C, Hain R, Gibson F, Adams S, Anderson G, Forbat L.	2012	Acta Paediatrica	Challenging symptoms in children with rare life-limiting conditions: findings from a prospective diary and interview study with families.	2	UK1	The aim was to describe the nature, frequency, severity and management challenges of symptoms in children with two rare life-limiting conditions [Mucopolysaccharide (MPS) and Batten disease].	Mixed; children and carers	Mixed	Mixed	Descriptive	Mixed	Mixed; symptom diary and qualitative interviews	The most common and severe symptoms in MPS III ((Mucopolysaccharide) were agitation, repetitive behaviours, hyperactivity and disturbed sleep, and in Batten disease were agitation, joint stiffness, secretions, and disturbed sleep. The data highlighted the high prevalence of behavioural symptoms. Distress caused to families by symptoms was not related simply to their occurrence, but to difficulty …	Unspecified	Children	Symptoms psychological or psycho social	Carers	Non-cancer	Non cancer
523	Kendall M, Buckingham S, Ferguson S, MacNee W, Sheikh A, White P, Worth A, Boyd K, Murray SA, Pinnock H .	2015	BMJ Supportive & Palliative Care	Exploring the concept of need in people with very severe chronic obstructive pulmonary disease: a qualitative study.	2	NHS Lothian	To explore the the concept of ‘need’ in the context of people with severe COPD.	Mixed: patients, carers professionals	Hospital	Qualitative	Descriptive	Observational	Interviews/focus groups	In contrast to professionally-defined ‘normative’ needs, patients rarely perceived themselves as needy, accepting their ‘felt’ needs as the result of a disability to which they had now adapted. Sensitive approaches that foster independence may enable patients to ‘express’ needs that are amenable to help without disturbing the adaptive equilibrium they have achieved.	Charity: Dunhill Medical Trust	Experiences and/or needs	Quality of life		Clinicians	Non cancer
524	Maas EAT, Murray SA, Engels Y, Campbell C.	2013	BMJ Supportive & Palliative Care	What tools are available to identify patients with palliative care needs in primary care: a systematic literature review and survey of European practice	3	NA	To document what tools for identification of patients with palliative care needs are available in the published literature and to ascertain how GPs in Europe currently identify patients for palliative care.	NA	Not applicable	Mixed	Descriptive	Systematic review	Mixed: Review and questionaire	The literature search identified four tools. The questionnaire survey identified a further three in current use and found that in current practice identification is largely based on a GP’s own clinical judgement and information received from the hospital. Tools are rarely used. Although several identification tools have been developed, none of these have been validated or widely implemented in Eu…	European Union Erasmus Programme (Student elective)	Identification	Services and settings		Clinicians	Non cancer
526	Nurmatov U, Buckingham S, Kendall M, Murray SA, White P, Sheikh A, Pinnock H	2013	PLoS One	Effectiveness of holistic interventions for people with severe chronic obstructive pulmonary disease: systematic review of controlled clinical trials.	2	NA	To assess the effectiveness of interventions designed to deliver holistic care for people with severe COPD.	NA	Unspecified	Review	Descriptive	Meta-analysis or systematic review	Review	From 2,866 potentially relevant papers,three trials were identified: two RCTs (from United States and Australia), and one controlled clinical trial (from Thailand): total 216 patients. Risk of bias was assessed as moderate in two studies and high in the third. All the interventions were led by nurses acting in a co-ordinating role. Health related QoL improved significantly in the Thai trial compa…	Charity: Dunhill Medical Trust Grant	Quality of life			Clinicians	Non cancer
527	Cavers D, Hacking B, Erridge S, Kendall M, Morris P, Murray S.	2012	Canadian Medical Association Journal	Social, psychological and existential well-being in patients with glioma and their caregivers: a qualitative study.	1	NHS Lothian	To investigate how people experience and deal with a diagnosis of glioma and the associated transition toward death in an effort to understand the issues patients and caregivers face and the support they need	Patients	Hospital	Qualitative	Descriptive	Qualitative	Interviews/focus groups	Evidence of physical, social, psychological and existential distress even before a diagnosis was confirmed. Social decline followed a similar trajectory to that of physical decline, whereas psychological and existential distress were typically acute around diagnosis and again after initial treatment. Each patient’s individual course varied according to other fac tors including the availability of…	Other: Individual donation to UoE	Experiences and/or needs	Quality of life	Symptoms psychological or psychosocial	Clinicians	Cancer
528	Iqbal J, Francis L, Reid J, Murray S, Denvir M.	2010	European Journal of Heart Failure	Quality of life in patients with chronic heart failure and their carers: a 3-year follow-up study assessing hospitalization and mortality.	1	NHS Lothian	To assess factors affecting health-related quality of life in chronic heart failure patients and their carers and the impact of quality of life on clinical outcomes.	Patients	Hospital	Quantitative	Descriptive	Observational	Mixed: Case note review and questionnaire	Severe heart failure, poor socioeconomic status and lack of social support results in poor QoL in chronic heart failure patients which in turn leads to an increased risk of hospital admissions and death. Quality of life in carers is lower in female carers, those with socioeconomic deprivation and those caring for patients with higher NYHA class (more severe heart failure symtpoms) or having a can…	Charity: Chest, Heart & Stroke Scotland (CHSS) and the British Heart Foundation (BHF).	Quality of life	Prognostication		Clinicians, nurses or AHPs	Non cancer
529	Watson J, Hockley J, Murray S.	2010	End of Life Care	To evaluate the impact of the quality of end of life care of the GSFCH (Gold standards Framework for Care Homes) and LCP (Liverpool Care Pathway) in care homes with nursing (Nursing Homes).	1	NHS Lothian	To evaluate the impact of the quality of end of life care of the GSFCH and LCP in care homes with nursing.	Mixed	Care home	Qualitative	Descriptive	Qualitative	Interviews/focus groups	Care home staff changed their attitudes about dying. This enabled more informed end of life decision making involving family and friends, staff and GPs. Findings suggest improvement in care of the dying following implementation of both tools.	Charity: Mixed: Robertson Trust, MacMillan and Marie Curie.	Education and training	Services and settings	Last days of life	Mixed	Non cancer
538	Sande TA, Scott AC, Laird BJA, Wan HI, Fleetwood-Walker SM, Kaasa S, et al.	2014	Radiotherapy and Oncology	The characteristics of physical activity and gait in patients receiving radiotherapy in cancer induced bone pain.	3	International1	To determine whether measures of physical activity and/or gait can be used in characterizing cancer-induced bone pain (CIBP) and whether these biomarkers are sensitive to treatment response, in patients receiving radiotherapy (XRT) for CIBP.	Patients	Hospital	Quantitative	Descriptive	Observational	Questionnaire, surveys, standard assessment tools.	Sixty patients were assessed at baseline. At follow up 42 patients were assessed. BPI (Brief Pain Inventory) worst pain, average pain, walking interference and total functional interference all improved (p < 0.001). An improvement in functional interference correlated with aspects of physical activity (daily hours standing r = 0.469, p = 0.002) and gait (cadence r = 0.341, p = 0.03). The activPAL…	Other: Faculty of Medicine at the Norwegian University of Technology and Science in Trondheim, Norway.	Symptoms - physical			Clinicians, nurses or AHPs	Cancer
539	Milligan S	2011	Nursing Standard	Addressing the spiritual care needs of people near the end of life.	1	NA	To identify some of the practical ways in which nurses can identify, support and assist people to meet their spiritual care needs.	NA	Not applicable	Review	Descriptive	Non-systematic or narrative review	Review	For nurses, addressing spiritual needs of patients at the end of life can be emotionally and spiritually challenging. However, there are also profound benefits. As nurses care for dying patients, they have an opportunity to learn about themselves, transforming experience into wisdom and experiencing healing as they seek to relieve the suffering of those in their care	Unspecified	Symptoms - spiritual	Education and training		Clinicians, nurses or AHPs	Non-specific
541	Mason et al	2015	BMJ Supportive & Palliative Care	My body's falling apart.’ Understanding the experiences of patients with advanced multimorbidity to improve care: serial interviews with patients and carers.	2	UK1	To report the experiences and perceptions of people with advanced multimorbidity to inform improvements in palliative and end-of-life care.	Mixed: patients and carers	Mixed	Qualitative	Descriptive	Qualitative	Interviews/focus groups	People with advanced multimorbidity struggled with multiple changing medications, multiple services better aligned with single conditions such as cancer, and a lack of coordination and continuity of care. Family carers spoke of physical, mental and emotional exhaustion and feeling undervalued by professionals. Patients and carers frequently saw deteriorating health as part of ‘growing old’. Many …	NIHR	Experiences and/or needs			Mixed	Non cancer
